# Supplementary material for: Prevalence and predictors of depression among women in Afghanistan: a cross-sectional study
Source: Discov Psychol. 2023 Mar 6;3(1):7. doi: 10.1007/s44202-023-00068-4 (PMC9987398; doi:10.1007/s44202-023-00068-4)
Supplement: Supplementary file 1 — Supplementary file1 (XLSX 167 KB) [file 44202_2023_68_MOESM1_ESM.xlsx]

## Sheet: Data_AFG_D
ID	Province	Age	Marital_S	T_Child	G_Child	S_Child	Resident	Education_LVL	Economic_Level	Strain	Occupation	Income	Cigrate	Sickness	Sickness_Type	Event	DEP_1	DEP_2	DEP_3	DEP_4	DEP_5	DEP_6	DEP_7	DEP_8	DEP_9	DEP_10	DEP_11	DEP_12	DEP_13	DEP_14	DEP_15	DEP_16	DEP_17	DEP_18	DEP_19	DEP_20	Age_Group	Depression_Score	DSC	Ocu_Cat	EcoL_Cat	DSC_Cat	PRE_1	PGR_1	Negative_CESD_F	cesd_score_Test	P_DEP_4	P_DEP_8	P_DEP_12
76	Balkh	20	1	0	0	0	1	4	3	5	6	1	1	2	0	1	3	3	3	3	3	3	3	3	3	3	3	0	0	3	3	0	3	3	3	3	1	50.5262	5	0	0	1	0.815977	1	38.7691	50.5262	0	0	3
257	Saman	65	3	8	3	5	1	4	2	1.0	6	1	1	1	cardiac disease	1	2	3	2	3	3	3	3	2	3	3	3	3	3	3	2	1	2	3	0	3	2	49.4736	5	0	0	1	0.919085	1	38.7691	49.4736	0	1	0
255	Saman	48	2	6	1	5	1	1	3	3.0	5	3	1	2	0	1	2	2	3	2	3	3	0	2	3	3	3	3	3	3	1	3	3	3	1	3	2	51.5789	5	0	0	1	0.804116	1	39.846	51.5789	1	1	0
217	Saman	40	2	5	3	2	1	1	4	3.0	5	1	1	2	0	1	3	3	3	1	3	2	1	2	2	3	3	3	2	3	1	3	3	3	3	3	2	51.5789	5	0	1	1	0.935639	1	38.7691	51.5789	2	1	0
185	Saman	33	2	3	2	1	1	3	3	1.0	5	3	1	2	0	1	3	3	3	2	2	3	0	2	2	3	3	2	2	3	2	3	3	3	2	3	2	51.5789	5	0	0	1	0.751679	1	38.7691	51.5789	1	1	1
108	Saman	24	3	1	0	1	1	4	4	3.0	5	2	1	1	nervious problem	1	3	2	3	3	3	3	0	3	3	2	3	3	3	3	1	3	2	3	1	3	1	52.6315	5	0	1	1	0.937926	1	38.7691	52.6315	0	0	0
208	Saman	19	1	0	0	0	1	4	1	2.0	5	5	1	1	migraine	1	3	2	3	3	3	3	0	2	2	3	3	2	2	3	2	2	2	3	3	3	1	51.5789	5	0	0	1	0.77138	1	37.6922	51.5789	0	1	1
184	Saman	26	1	0	0	0	1	2	4	1.0	5	2	1	2	0	1	2	3	3	3	3	2	0	2	2	3	3	3	2	3	1	2	2	3	1	3	1	48.421	5	0	1	1	0.856105	1	36.6153	48.421	0	1	0
67	Saman	64	3	0	0	0	1	1	5	3.0	5	1	1	2	0	1	2	3	3	3	2	3	0	3	2	3	3	1	3	1	0	3	3	3	2	3	2	48.421	5	0	1	1	0.898877	1	36.6153	48.421	0	0	2
101	Balkh	27	2	0	0	0	2	1	3	4	5	1	1	1	gastric ulcer	2	3	3	3	3	2	3	3	3	3	3	3	2	0	3	0	1	3	3	3	3	1	49.4736	5	0	0	1	0.933998	1	37.6922	49.4736	0	0	1
17	Saman	28	1	0	0	0	1	5	3	3.0	2	3	1	2	0	1	3	2	3	3	3	3	0	3	3	3	3	3	0	2	1	3	3	3	3	1	1	50.5262	5	1	0	1	0.598462	1	34.4614	50.5262	0	0	0
263	Balkh	18	1	0	0	0	1	3	3	3	6	2	1	2	0	1	3	3	3	3	2	3	3	3	0	3	3	0	0	3	2	3	0	2	2	0	1	39.9999	4	0	0	1	0.815977	1	26.923	39.9999	0	0	3
99	Balkh	18	1	0	0	0	2	2	3	4	6	1	1	2	0	1	2	2	3	0	0	3	3	3	3	3	3	0	0	3	1	0	3	3	3	3	1	39.9999	4	0	0	1	0.940839	1	33.3845	39.9999	3	0	3
8	Balkh	18	1	0	0	0	1	3	3	1	6	3	1	2	0	2	2	2	3	2	3	3	2	2	3	3	2	1	1	3	2	1	2	2	1	1	1	41.0526	4	0	0	1	0.635974	1	32.3076	41.0526	1	1	2
145	Balkh	18	1	0	0	0	2	3	4	4	6	1	1	1	gastric ulcer	1	2	2	3	2	2	3	2	0	2	2	3	1	2	3	1	1	3	2	0	2	1	37.8947	4	0	1	1	0.992835	1	33.3845	37.8947	1	3	2
141	Balkh	18	1	0	0	0	1	3	2	4	6	4	1	2	0	1	1	3	3	0	3	3	2	1	0	1	0	1	2	3	2	1	3	3	3	3	1	37.8947	4	0	0	1	0.815977	1	30.1538	37.8947	3	2	2
231	Balkh	18	1	0	0	0	1	3	3	1	6	3	1	1	gastric ulcer&HPT	1	1	3	3	2	2	3	0	0	3	3	3	0	1	3	3	1	3	3	3	3	1	45.2631	5	0	0	1	0.907893	1	36.6153	45.2631	1	3	3
10	Balkh	18	1	0	0	0	1	3	3	2	6	3	1	2	0	2	3	3	3	0	2	3	0	3	2	0	3	0	1	3	0	2	3	3	1	3	1	39.9999	4	0	0	1	0.635974	1	34.4614	39.9999	3	0	3
41	Balkh	18	1	0	0	0	1	3	3	1	6	3	1	2	0	2	3	3	2	3	3	3	2	0	1	3	2	1	1	2	1	2	3	3	2	3	1	43.1578	5	0	0	1	0.635974	1	34.4614	43.1578	0	3	2
6	Balkh	18	1	0	0	0	1	3	3	1	6	3	1	2	0	2	0	3	3	1	3	3	1	3	3	3	3	1	1	3	1	3	3	3	1	3	1	46.3157	5	0	0	1	0.635974	1	36.6153	46.3157	2	0	2
265	Balkh	20	1	0	0	0	1	3	3	3	6	2	1	2	0	1	3	3	3	0	3	3	0	1	3	3	3	1	2	3	1	2	3	3	3	0	1	45.2631	5	0	0	1	0.815977	1	37.6922	45.2631	3	2	2
270	Balkh	20	1	0	0	0	1	4	3	1	6	4	1	2	0	1	3	3	3	1	3	3	3	1	3	1	2	1	3	3	1	3	3	1	1	1	1	42.1052	4	0	0	1	0.815977	1	34.4614	42.1052	2	2	2
295	Balkh	20	1	0	0	0	1	3	1	1	6	5	1	2	0	2	3	3	3	3	3	0	0	2	3	3	3	0	0	0	0	0	3	3	3	3	1	39.9999	4	0	0	1	0.635974	1	32.3076	39.9999	0	1	3
171	Balkh	21	1	0	0	0	1	3	3	1	6	2	1	1	asthma	1	3	2	3	1	2	3	2	2	3	2	1	1	2	3	2	1	2	2	0	2	1	38.9473	4	0	0	1	0.907893	1	32.3076	38.9473	2	1	2
120	Kabul	42	2	6	4	2	1	4	2	2.0	6	1	1	2	0	1	3	3	3	3	3	3	3	0	3	0	0	1	3	1	2	3	3	3	1	1	2	41.0526	4	0	0	1	0.894805	1	31.2307	41.0526	0	3	2
5	Saman	19	1	0	0	0	1	4	2	3.0	6	4	1	2	0	1	1	2	2	3	2	3	1	1	3	2	3	2	2	1	1	1	1	3	2	3	1	39.9999	4	0	0	1	0.602829	1	30.1538	39.9999	0	2	1
273	Saman	22	1	0	0	0	1	5	1	3.0	6	5	1	1	vitiligo	1	2	2	3	2	3	3	0	2	2	3	1	2	2	3	0	2	2	3	3	3	1	45.2631	5	0	0	1	0.77138	1	34.4614	45.2631	1	1	1
253	Saman	50	2	2	1	1	2	2	2	1.0	5	1	1	1	osteoporosis	1	3	3	2	1	2	3	1	1	2	3	3	2	2	3	1	1	2	3	1	2	2	42.1052	4	0	0	1	0.956147	1	35.5384	42.1052	2	2	1
191	Saman	40	2	10	4	6	1	1	2	1.0	5	2	1	2	0	1	2	2	1	3	2	2	1	2	0	3	3	2	2	1	0	2	2	3	1	3	2	37.8947	4	0	0	1	0.860374	1	27.9999	37.8947	0	1	1
162	Saman	52	2	9	2	7	1	1	1	2.0	5	5	1	1	hyperlipidemia	1	2	3	2	2	2	2	0	2	2	3	3	2	2	1	0	2	2	2	0	3	2	38.9473	4	0	0	1	0.925236	1	31.2307	38.9473	1	1	1
109	Saman	63	2	9	4	5	1	1	4	3.0	5	1	1	1	eplipsy	1	3	1	2	3	2	3	1	1	2	3	1	2	2	3	2	2	3	3	3	3	2	46.3157	5	0	1	1	0.979802	1	33.3845	46.3157	0	2	1
216	Saman	60	2	8	3	5	1	1	2	3.0	5	1	1	1	diabet,HTN	1	3	3	3	1	2	3	0	3	2	1	3	2	2	3	2	3	1	3	0	3	2	45.2631	5	0	0	1	0.917901	1	34.4614	45.2631	2	0	1
110	Saman	33	2	7	2	5	1	1	4	3.0	5	1	1	2	0	1	2	2	1	2	1	2	0	2	2	3	2	2	1	3	1	3	2	2	1	3	2	38.9473	4	0	1	1	0.946839	1	27.9999	38.9473	1	1	1
180	Saman	42	2	7	6	1	1	1	5	3.0	5	1	1	2	0	1	3	2	1	2	2	2	0	1	2	3	3	2	1	2	1	2	2	3	1	2	2	38.9473	4	0	1	1	0.946839	1	30.1538	38.9473	1	2	1
153	Saman	65	3	7	3	4	1	1	4	3.0	5	1	1	1	bilary obstraction	1	3	1	2	3	2	3	0	2	2	3	3	2	2	3	1	2	2	3	3	3	2	47.3683	5	0	1	1	0.975743	1	34.4614	47.3683	0	1	1
68	Saman	28	2	6	4	2	1	1	4	1.0	5	1	1	2	0	1	2	3	2	2	2	3	0	2	2	3	3	1	2	1	0	2	2	2	1	2	1	38.9473	4	0	1	1	0.917465	1	31.2307	38.9473	1	1	2
16	Saman	35	2	6	4	2	1	1	4	1.0	5	1	1	2	0	1	2	3	2	2	1	2	0	2	2	3	3	2	1	2	0	2	2	3	1	3	2	39.9999	4	0	1	1	0.94149	1	31.2307	39.9999	1	1	1
57	Saman	38	3	6	1	5	1	1	4	3.0	5	1	1	2	0	1	2	3	3	3	2	2	0	3	2	3	3	2	2	3	1	2	2	2	1	3	2	46.3157	5	0	1	1	0.942355	1	34.4614	46.3157	0	0	1
12	Kabul	43	2	6	5	1	1	4	2	1.0	5	1	1	1	Rheumatoid arthritis	1	3	3	3	3	3	3	3	0	2	3	0	2	3	1	2	3	3	3	0	0	2	42.1052	4	0	0	1	0.949772	1	32.3076	42.1052	0	3	1
139	Saman	48	2	6	4	2	1	1	4	3.0	5	1	1	1	HTN	1	3	2	3	2	2	3	1	2	3	3	3	2	1	3	1	3	1	3	1	3	2	46.3157	5	0	1	1	0.972804	1	35.5384	46.3157	1	1	1
178	Saman	62	2	6	2	4	1	1	1	3.0	5	5	1	1	disc dislocation	1	2	1	2	3	2	1	0	2	1	3	3	2	1	1	1	2	2	3	2	3	2	38.9473	4	0	0	1	0.901239	1	26.923	38.9473	0	1	1
90	Saman	27	2	5	2	3	1	1	5	3.0	5	1	1	2	0	1	3	3	2	3	3	2	0	1	1	2	3	2	2	2	1	2	2	3	2	3	1	44.2105	5	0	1	1	0.909443	1	33.3845	44.2105	0	2	1
3	Saman	45	3	5	1	4	1	1	4	1.0	5	1	1	2	0	1	2	3	2	2	3	3	0	2	2	3	2	2	2	3	1	2	2	3	1	2	2	44.2105	5	0	1	1	0.936585	1	34.4614	44.2105	1	1	1
81	Saman	23	2	4	2	2	2	1	3	3.0	5	2	1	2	0	1	2	3	2	2	2	3	0	1	1	3	3	2	2	1	0	2	2	2	2	3	1	39.9999	4	0	0	1	0.892491	1	31.2307	39.9999	1	2	1
36	Saman	28	2	4	1	3	1	3	4	3.0	5	2	1	2	0	1	2	3	3	1	2	3	1	2	0	3	3	2	2	2	2	2	1	2	3	1	1	41.0526	4	0	1	1	0.900725	1	29.0768	41.0526	2	1	1
154	Saman	34	4	4	0	4	1	4	3	3.0	5	2	1	2	0	1	2	3	3	3	1	2	1	2	3	3	3	2	1	3	2	2	2	2	2	3	2	46.3157	5	0	0	1	0.775698	1	33.3845	46.3157	0	1	1
239	Saman	35	2	4	1	3	1	2	1	3.0	5	4	1	2	0	1	2	2	2	2	3	2	0	1	1	3	3	2	2	2	0	2	2	3	2	3	2	41.0526	4	0	0	1	0.770145	1	32.3076	41.0526	1	2	1
4	Saman	49	3	4	0	4	1	1	4	3.0	5	1	1	2	0	1	2	3	2	2	2	2	0	2	1	3	3	2	2	2	1	2	2	2	2	3	2	42.1052	4	0	1	1	0.930279	1	31.2307	42.1052	1	1	1
286	Saman	25	2	3	1	2	1	3	3	3.0	5	1	1	2	0	1	3	2	3	1	3	3	2	1	3	3	3	2	2	3	1	2	2	3	3	2	1	47.3683	5	0	0	1	0.676497	1	37.6922	47.3683	2	2	1
193	Saman	25	2	3	2	1	1	1	5	4.0	5	1	1	2	0	2	3	2	3	2	2	2	0	2	2	3	2	2	2	1	0	2	2	3	3	3	1	43.1578	5	0	1	1	0.763572	1	32.3076	43.1578	1	1	1
18	Saman	27	2	3	1	2	1	1	2	1.0	5	3	1	2	0	1	1	2	3	3	2	3	1	3	2	3	2	2	0	2	1	3	3	3	1	2	1	43.1578	5	0	0	1	0.676497	1	30.1538	43.1578	0	0	1
236	Saman	28	2	2	2	0	1	4	2	3.0	5	3	1	1	anemia	1	2	2	3	2	2	3	1	1	2	3	3	1	0	3	0	2	2	3	1	2	1	38.9473	4	0	0	1	0.807684	1	32.3076	38.9473	1	2	2
238	Saman	40	3	2	1	1	1	2	2	3.0	5	1	1	2	0	1	2	1	2	2	3	3	0	1	1	3	2	3	2	3	0	2	2	3	1	2	2	39.9999	4	0	0	1	0.735335	1	31.2307	39.9999	1	2	0
45	Saman	43	2	2	2	0	1	1	5	3.0	5	1	1	1	HTN, hyperlipidemia	1	2	0	3	3	2	3	0	2	2	3	1	2	2	1	2	2	2	3	1	2	2	39.9999	4	0	1	1	0.959726	1	27.9999	39.9999	0	1	1
100	Saman	43	2	2	1	1	1	1	2	3.0	5	4	1	1	blindness	1	2	1	3	3	3	3	0	2	3	2	0	2	3	1	0	0	3	3	2	3	2	41.0526	4	0	0	1	0.858744	1	32.3076	41.0526	0	1	1
197	Saman	57	3	2	1	1	2	1	4	3.0	5	1	1	1	HTN	1	3	1	2	2	1	2	0	2	3	3	3	2	1	3	1	3	2	3	1	3	2	43.1578	5	0	1	1	0.988614	1	32.3076	43.1578	1	1	1
206	Saman	19	2	1	1	0	1	3	4	3.0	5	1	1	2	0	1	3	1	2	2	3	2	0	1	2	1	2	2	0	3	1	2	3	3	3	3	1	41.0526	4	0	1	1	0.869967	1	30.1538	41.0526	1	2	1
230	Saman	19	2	1	1	0	1	3	4	3.0	5	1	1	1	HTN	1	2	2	3	2	3	2	0	1	1	2	3	1	1	2	1	2	2	2	2	3	1	38.9473	4	0	1	1	0.936999	1	30.1538	38.9473	1	2	2
44	Saman	18	2	0	0	0	1	2	5	3.0	5	1	1	2	0	1	2	0	1	2	2	3	1	2	2	3	2	2	2	2	1	2	2	2	2	3	1	38.9473	4	0	1	1	0.858043	1	27.9999	38.9473	1	1	1
53	Saman	19	1	0	0	0	1	4	4	3.0	5	1	1	2	0	1	1	3	2	2	2	3	1	2	2	3	2	2	2	1	1	2	2	2	1	2	1	38.9473	4	0	1	1	0.856105	1	29.0768	38.9473	1	1	1
28	Kabul	20	1	0	0	0	1	4	2	1.0	5	1	1	2	0	1	3	2	3	3	0	3	0	3	3	3	3	0	3	3	0	3	3	3	0	0	1	43.1578	5	0	0	1	0.75875	1	34.4614	43.1578	0	0	3
23	Saman	25	2	0	0	0	1	4	3	1.0	5	2	1	2	0	2	2	1	3	2	2	3	1	1	3	3	3	2	2	2	0	1	2	3	2	2	1	41.0526	4	0	0	1	0.377938	0	33.3845	41.0526	1	2	1
76	Saman	45	1	0	0	0	1	1	4	3.0	5	1	1	2	0	1	2	1	3	3	2	3	0	3	0	3	3	2	3	3	3	3	2	3	3	0	2	47.3683	5	0	1	1	0.895965	1	30.1538	47.3683	0	0	1
243	Saman	63	2	0	0	0	2	1	3	3.0	5	3	1	2	0	1	3	1	1	3	2	3	0	2	2	2	1	2	2	3	2	2	2	2	2	3	2	42.1052	4	0	0	1	0.888957	1	29.0768	42.1052	0	1	1
153	Balkh	45	2	8	6	2	2	1	4	1	5	1	1	2	0	1	3	0	0	2	0	3	0	2	3	3	3	0	3	3	1	2	3	3	3	3	2	42.1052	4	0	1	1	0.995182	1	32.3076	42.1052	1	1	3
252	Balkh	60	2	8	3	5	1	1	3	1	5	3	1	2	0	1	3	2	3	2	2	3	2	2	2	2	3	1	0	3	3	1	3	2	2	3	2	44.2105	5	0	0	1	0.936277	1	33.3845	44.2105	1	1	2
251	Balkh	30	2	6	2	4	1	2	4	1	5	2	1	1	kidney problem	1	2	3	3	2	3	3	2	3	1	3	3	1	1	3	3	0	3	3	2	2	2	46.3157	5	0	1	1	0.990521	1	35.5384	46.3157	1	0	2
111	Balkh	30	2	6	3	3	1	1	5	Arabic	5	2	1	1	mental problem	1	3	3	3	0	3	3	0	0	3	3	3	0	0	3	3	0	3	3	3	3	2	44.2105	5	0	1	1	0.990521	1	38.7691	44.2105	3	3	3
260	Balkh	40	2	6	3	3	1	3	3	3	5	5	2	1	headach	1	1	3	3	1	0	3	3	3	3	3	3	1	0	3	0	2	3	2	1	3	2	39.9999	4	0	0	1	0.976303	1	32.3076	39.9999	2	0	2
115	Balkh	52	2	6	5	1	1	1	3	1	5	3	3	1	HPT	2	2	0	3	1	3	3	2	3	3	2	1	2	1	3	2	1	3	2	1	3	2	41.0526	4	0	0	1	0.961665	1	31.2307	41.0526	2	0	1
158	Balkh	27	2	5	1	4	1	2	2	1	5	2	1	1	goiter	1	2	3	2	2	3	3	2	3	3	3	3	3	0	0	0	3	1	1	2	3	1	42.1052	4	0	0	1	0.943306	1	29.0768	42.1052	1	0	0
87	Balkh	35	2	5	2	3	1	1	3	1	5	2	1	2	0	1	1	2	3	2	3	2	2	3	2	3	3	1	2	2	0	0	2	2	2	2	2	38.9473	4	0	0	1	0.915501	1	31.2307	38.9473	1	0	2
4	Balkh	55	2	5	3	2	1	1	3	1	5	4	1	2	0	1	3	0	2	2	2	2	2	2	3	3	3	1	2	3	1	1	2	2	1	2	2	38.9473	4	0	0	1	0.915501	1	31.2307	38.9473	1	1	2
77	Balkh	33	2	4	3	1	1	1	5	3	5	1	1	1	diabet	1	1	2	3	0	0	3	3	3	3	3	3	0	0	3	3	0	3	3	3	2	2	39.9999	4	0	1	1	0.988412	1	31.2307	39.9999	3	0	3
199	Balkh	46	2	4	2	2	1	1	3	1	5	2	1	1	mental problem	1	3	2	3	2	2	3	3	3	2	3	3	1	1	3	2	1	3	3	3	2	2	47.3683	5	0	0	1	0.956062	1	35.5384	47.3683	1	0	2
182	Balkh	21	2	3	2	1	1	1	4	Arabic	5	2	1	2	0	1	3	2	3	2	2	3	2	3	2	2	2	1	1	3	1	0	3	2	0	1	1	37.8947	4	0	1	1	0.959914	1	31.2307	37.8947	1	0	2
167	Balkh	23	2	3	0	3	2	2	3	1	5	3	1	2	0	2	2	1	3	1	2	3	2	3	1	3	3	1	1	3	2	1	2	1	2	2	1	38.9473	4	0	0	1	0.896188	1	29.0768	38.9473	2	0	2
123	Balkh	48	2	3	2	1	1	4	3	1	5	2	1	2	0	1	1	1	3	2	2	3	2	3	3	3	3	0	1	3	2	0	1	2	2	2	2	38.9473	4	0	0	1	0.898407	1	30.1538	38.9473	1	0	3
112	Balkh	28	2	2	2	0	1	1	4	Arabic	5	2	1	1	rheumatism	1	3	3	3	0	3	3	0	0	3	3	3	0	2	3	1	0	3	3	2	3	1	43.1578	5	0	1	1	0.97963	1	40.923	43.1578	3	3	3
266	Balkh	30	2	2	2	0	1	3	3	1	5	2	1	2	0	2	0	3	3	3	0	3	3	3	3	3	3	1	0	3	0	3	3	3	0	3	2	42.1052	4	0	0	1	0.758909	1	32.3076	42.1052	0	0	2
147	Balkh	20	2	1	1	0	1	1	4	1	5	1	1	2	0	1	3	1	3	2	2	3	2	3	2	2	2	0	1	3	2	0	3	2	1	2	1	38.9473	4	0	1	1	0.951327	1	31.2307	38.9473	1	0	3
121	Saman	35	2	9	3	6	1	1	3	3.0	4	3	1	2	0	2	2	3	3	1	2	3	2	1	1	3	3	2	2	2	1	3	1	3	0	1	2	38.9473	4	0	0	1	0.686855	1	31.2307	38.9473	2	2	1
130	Kabul	41	2	4	3	1	1	4	2	1.0	4	1	1	2	0	1	1	1	3	3	2	3	0	2	3	3	1	2	3	1	1	0	3	3	3	0	2	39.9999	4	0	0	1	0.8741	1	29.0768	39.9999	0	1	1
0	Kabul	20	1	0	0	0	1	5	3	2.0	4	1	1	2	0	1	3	0	3	3	2	3	3	0	3	0	3	3	3	3	3	0	3	3	0	0	1	39.9999	4	0	0	1	0.75875	1	31.2307	39.9999	0	3	0
14	Saman	22	1	0	0	0	1	5	3	4.0	4	2	1	2	0	1	2	3	2	3	2	3	0	2	2	3	3	2	2	1	1	2	2	3	1	3	1	44.2105	5	0	0	1	0.602829	1	33.3845	44.2105	0	1	1
249	Saman	22	1	0	0	0	1	4	3	4.0	4	1	1	1	TB	1	1	2	3	1	3	2	0	3	2	2	2	3	0	2	0	3	2	3	0	3	1	38.9473	4	0	0	1	0.77138	1	29.0768	38.9473	2	0	0
135	Saman	23	1	0	0	0	1	5	4	3.0	4	3	1	2	0	1	3	2	1	3	2	2	1	1	2	3	1	2	2	2	0	2	3	2	1	2	1	37.8947	4	0	1	1	0.856105	1	29.0768	37.8947	0	2	1
22	Kabul	25	1	0	0	0	1	5	2	1.0	4	1	1	1	asthma	1	1	1	3	3	2	3	0	2	3	3	1	1	1	3	1	2	3	3	3	0	1	41.0526	4	0	0	1	0.874867	1	29.0768	41.0526	0	1	2
101	Saman	25	1	0	0	0	1	5	1	3.0	4	5	1	1	liver disease	1	2	3	3	2	2	3	0	2	1	3	3	2	2	2	1	2	2	3	1	2	1	43.1578	5	0	0	1	0.77138	1	33.3845	43.1578	1	1	1
155	Balkh	43	2	8	3	5	2	1	5	4	4	1	1	1	paralysis	2	1	3	3	0	0	3	3	3	3	3	3	2	3	0	0	0	3	3	0	3	2	37.8947	4	0	1	1	0.994503	1	33.3845	37.8947	3	0	1
198	Balkh	24	2	3	1	2	1	2	2	Arabic	4	4	1	2	0	1	3	2	1	2	3	3	2	1	2	3	3	0	1	2	3	2	3	3	0	1	1	39.9999	4	0	0	1	0.859335	1	32.3076	39.9999	1	2	3
197	Balkh	18	1	0	0	0	1	3	3	Arabic	4	3	1	2	0	1	3	2	3	0	3	3	2	0	2	3	2	0	0	3	3	0	3	3	3	3	1	41.0526	4	0	0	1	0.815977	1	35.5384	41.0526	3	3	3
196	Balkh	19	1	0	0	0	1	3	2	Arabic	4	3	1	2	0	1	3	2	1	1	3	3	1	0	3	3	1	0	3	3	2	1	2	2	0	3	1	37.8947	4	0	0	1	0.815977	1	34.4614	37.8947	2	3	3
280	Balkh	20	1	0	0	0	1	4	3	1	4	3	1	2	0	1	3	3	3	0	1	3	2	3	3	1	1	1	1	3	0	3	3	3	0	1	1	37.8947	4	0	0	1	0.815977	1	31.2307	37.8947	3	0	2
194	Balkh	22	1	0	0	0	1	4	3	4	4	3	1	2	0	2	1	3	3	3	3	3	1	2	3	1	3	0	3	3	1	0	3	3	2	3	1	45.2631	5	0	0	1	0.635974	1	37.6922	45.2631	0	1	3
156	Balkh	50	2	0	0	0	1	1	5	1	4	1	1	2	0	1	3	0	3	3	0	3	3	3	3	3	3	0	2	3	1	0	1	3	3	3	2	42.1052	4	0	1	1	0.96235	1	32.3076	42.1052	0	0	3
214	Saman	44	2	8	3	5	1	1	2	1.0	3	1	1	2	0	1	2	3	3	1	3	2	0	3	2	3	3	2	2	2	1	2	0	3	1	2	2	42.1052	4	1	0	1	0.831613	1	32.3076	42.1052	2	0	1
114	Kabul	41	2	6	2	4	1	4	2	2.0	3	2	1	2	0	1	3	3	0	2	3	3	3	0	3	2	0	3	3	3	0	3	3	3	2	1	2	42.1052	4	1	0	1	0.893079	1	32.3076	42.1052	1	3	0
85	Saman	41	2	5	3	2	2	2	4	3.0	3	1	1	2	0	1	2	2	3	2	2	3	0	2	1	3	3	2	1	2	0	2	2	3	1	3	2	41.0526	4	1	1	1	0.980842	1	32.3076	41.0526	1	1	1
252	Saman	24	2	2	1	1	1	4	2	1.0	3	1	1	1	eplipsy	1	1	2	2	1	3	3	0	3	0	3	3	3	3	3	1	3	3	3	1	3	1	46.3157	5	1	0	1	0.80484	1	34.4614	46.3157	2	0	0
86	Saman	25	1	0	0	0	2	1	3	3.0	3	3	1	1	asthma	1	3	1	3	2	2	2	0	2	1	3	3	1	1	2	1	1	2	3	1	3	1	38.9473	4	1	0	1	0.922377	1	31.2307	38.9473	1	1	2
202	Saman	25	2	0	0	0	1	4	3	4.0	3	2	1	2	0	1	3	1	3	2	2	2	0	2	2	3	2	2	2	2	1	3	2	3	1	3	1	43.1578	5	1	0	1	0.602258	1	32.3076	43.1578	1	1	1
181	Saman	33	2	0	0	0	1	1	1	3.0	3	5	1	1	ovary cyst	1	2	1	3	2	2	3	1	1	1	2	2	2	2	3	2	2	2	3	1	2	2	39.9999	4	1	0	1	0.829714	1	30.1538	39.9999	1	2	1
119	Kabul	29	2	3	1	2	1	5	2	1.0	2	3	1	2	0	2	0	3	3	3	2	3	0	3	3	0	3	3	0	3	0	3	3	3	0	0	1	39.9999	4	1	0	1	0.626374	1	27.9999	39.9999	0	0	0
221	Saman	38	3	2	2	0	1	1	4	3.0	2	1	1	2	0	1	3	1	1	3	2	3	0	1	1	3	2	3	2	1	1	3	1	3	2	2	2	39.9999	4	1	1	1	0.914487	1	26.923	39.9999	0	2	0
4	Kabul	23	1	0	0	0	1	5	2	1.0	2	2	1	2	0	1	2	0	2	2	3	3	3	3	3	3	2	3	2	3	1	3	2	3	2	3	1	47.3683	5	1	0	1	0.755402	1	33.3845	47.3683	1	0	0
22	Saman	24	1	0	0	0	1	5	2	3.0	2	3	1	2	0	1	3	2	1	2	3	3	1	1	1	3	1	3	1	2	0	3	1	3	1	2	1	37.8947	4	1	0	1	0.598462	1	27.9999	37.8947	1	2	0
11	Kabul	25	2	0	0	0	1	5	3	1.0	2	4	1	2	0	1	3	0	3	3	2	3	0	3	3	0	3	3	0	3	0	3	3	3	0	0	1	39.9999	4	1	0	1	0.758313	1	27.9999	39.9999	0	0	0
19	Balkh	18	1	0	0	0	1	3	2	1	2	5	1	2	0	2	1	0	3	3	2	3	1	3	0	1	2	1	3	3	2	2	2	2	3	1	1	38.9473	4	1	0	1	0.631749	1	24.7692	38.9473	0	0	2
140	Balkh	20	1	0	0	0	1	3	3	2	2	4	1	2	0	1	2	1	3	2	2	3	2	2	1	3	3	1	1	3	2	1	2	2	1	2	1	38.9473	4	1	0	1	0.813228	1	30.1538	38.9473	1	1	2
136	Balkh	21	1	0	0	0	1	4	3	3	2	2	1	2	0	2	1	3	2	3	2	3	3	3	0	3	3	3	0	3	0	2	3	3	0	3	1	42.1052	4	1	0	1	0.631749	1	31.2307	42.1052	0	0	0
89	Balkh	25	1	0	0	0	1	4	3	1	2	2	1	2	0	1	3	2	2	3	3	3	3	2	3	2	3	0	2	3	0	0	3	3	3	2	1	44.2105	5	1	0	1	0.813228	1	36.6153	44.2105	0	1	3
191	Balkh	25	1	0	0	0	1	3	3	1	2	3	1	2	0	2	2	2	3	1	1	3	2	1	2	2	3	1	1	3	2	1	2	2	2	3	1	38.9473	4	1	0	1	0.631749	1	31.2307	38.9473	2	2	2
136	Kabul	47	2	5	2	3	1	1	3	2.0	1	3	1	2	0	2	3	2	3	3	0	3	0	3	3	3	0	0	3	3	0	3	3	3	0	0	2	39.9999	4	1	0	1	0.748315	1	31.2307	39.9999	0	0	3
125	Saman	36	2	4	2	2	1	5	1	3.0	1	5	1	2	0	1	3	3	2	3	2	3	1	2	2	3	3	2	2	3	0	2	2	3	1	3	2	46.3157	5	1	0	1	0.766907	1	36.6153	46.3157	0	1	1
237	Saman	28	2	3	2	1	1	5	3	3.0	1	3	1	2	0	1	2	2	3	1	3	3	0	2	3	3	3	2	2	2	0	2	1	3	0	2	1	41.0526	4	1	0	1	0.6725	1	34.4614	41.0526	2	1	1
5	Kabul	33	2	3	2	1	1	5	2	1.0	1	3	1	2	0	2	3	3	0	2	3	3	3	2	1	3	3	3	0	3	3	3	3	3	0	0	2	43.1578	5	1	0	1	0.708179	1	30.1538	43.1578	1	1	0
113	Kabul	34	2	3	1	2	1	5	2	2.0	1	3	1	2	0	2	3	3	1	3	3	3	3	2	1	3	3	3	0	3	3	3	0	3	0	0	2	42.1052	4	1	0	1	0.708179	1	27.9999	42.1052	0	1	0
70	Kabul	37	2	3	1	2	1	5	2	1.0	1	4	1	2	0	1	3	1	3	2	2	3	0	0	3	0	2	1	3	3	0	3	3	3	1	0	2	37.8947	4	1	0	1	0.86032	1	31.2307	37.8947	1	3	2
117	Kabul	53	2	2	0	2	1	2	3	2.0	1	2	1	2	0	2	0	0	3	3	2	0	3	0	3	0	3	3	3	3	3	0	3	3	3	3	2	39.9999	4	1	0	1	0.68676	1	27.9999	39.9999	0	3	0
34	Kabul	25	1	0	0	0	2	5	2	1.0	1	5	1	2	0	1	3	3	3	3	3	3	3	3	3	0	2	0	1	2	3	0	1	0	3	0	1	37.8947	4	1	0	1	0.917194	1	25.8461	37.8947	0	0	3
278	Saman	25	2	0	0	0	1	5	1	3.0	1	4	1	2	0	1	3	2	3	2	2	2	1	2	0	2	1	1	2	2	1	2	3	3	1	2	1	37.8947	4	1	0	1	0.602258	1	29.0768	37.8947	1	1	2
133	Saman	27	1	0	0	0	1	5	3	3.0	1	3	1	2	0	1	2	3	3	2	2	2	1	1	1	3	1	2	2	3	0	2	2	3	1	3	1	39.9999	4	1	0	1	0.598462	1	32.3076	39.9999	1	2	1
116	Kabul	45	1	0	0	0	1	5	1	1.0	1	5	1	2	0	1	3	0	3	0	3	3	3	0	3	2	3	3	0	3	1	3	3	3	0	0	2	37.8947	4	1	0	1	0.817201	1	31.2307	37.8947	3	3	0
256	Saman	45	3	0	0	0	1	1	3	5.0	1	1	1	2	0	1	2	2	3	3	0	3	0	3	3	3	3	3	1	1	3	3	2	2	2	3	2	47.3683	5	1	0	1	0.690096	1	30.1538	47.3683	0	0	0
98	Balkh	50	2	4	3	1	1	4	2	1	1	4	1	1	mental problem	1	3	0	3	2	2	3	3	3	2	3	2	2	1	2	2	0	2	2	2	2	2	39.9999	4	1	0	1	0.955291	1	29.0768	39.9999	1	0	1
27	Balkh	24	1	0	0	0	1	4	2	1	1	5	1	2	0	1	3	2	3	2	2	3	2	3	2	2	1	1	0	2	2	1	3	2	1	2	1	38.9473	4	1	0	1	0.813228	1	29.0768	38.9473	1	0	2
60	Balkh	26	1	0	0	0	2	4	3	4	1	2	1	2	0	1	2	2	3	2	2	3	2	3	3	2	3	0	2	3	0	1	3	3	0	2	1	41.0526	4	1	0	1	0.939817	1	35.5384	41.0526	1	0	3
31	Balkh	18	1	0	0	0	1	2	3	1	6	3	1	1	calcium deficiency	1	2	3	2	2	1	2	2	3	0	2	2	1	0	2	1	2	0	1	0	0	1	27.3684	3	0	0	1	0.907893	1	18.3076	27.3684	1	0	2
264	Balkh	18	1	0	0	0	1	2	3	3	6	2	1	2	0	1	1	3	3	3	3	3	3	3	3	3	0	0	0	0	0	3	3	0	0	3	1	35.7894	4	0	0	1	0.815977	1	26.923	35.7894	0	0	3
296	Balkh	18	1	0	0	0	1	3	1	1	6	5	1	2	0	2	3	3	3	3	3	3	3	3	0	1	3	0	1	0	0	0	0	3	3	3	1	36.8421	4	0	0	1	0.635974	1	27.9999	36.8421	0	0	3
248	Balkh	18	1	0	0	0	1	2	3	1	6	2	1	2	0	1	3	2	3	2	0	3	2	3	0	2	2	0	2	3	0	0	2	3	2	2	1	35.7894	4	0	0	1	0.815977	1	29.0768	35.7894	1	0	3
92	Balkh	18	1	0	0	0	1	3	3	1	6	3	1	1	eyes problem	1	2	3	3	2	1	3	0	3	1	1	3	1	1	3	0	2	2	2	0	2	1	36.8421	4	0	0	1	0.907893	1	29.0768	36.8421	1	0	2
62	Balkh	18	1	0	0	0	1	3	3	4	6	3	2	2	0	2	2	3	2	2	3	2	0	3	0	1	2	0	2	2	2	0	1	2	0	3	1	33.6842	3	0	0	1	0.729722	1	26.923	33.6842	1	0	3
142	Balkh	18	1	0	0	0	1	3	2	1	6	4	1	2	0	2	0	1	2	3	2	1	0	3	2	3	0	3	0	0	0	3	0	0	3	0	1	27.3684	3	0	0	1	0.635974	1	11.8461	27.3684	0	0	0
163	Balkh	18	1	0	0	0	1	3	3	1	6	3	1	2	0	1	1	1	3	3	0	1	0	3	1	3	3	1	2	1	0	3	1	1	0	0	1	29.4736	3	0	0	1	0.815977	1	19.3846	29.4736	0	0	2
262	Balkh	18	1	0	0	0	1	3	3	3	6	2	1	2	0	1	3	2	1	0	2	1	3	2	2	3	2	1	0	1	1	0	3	3	3	2	1	33.6842	3	0	0	1	0.815977	1	26.923	33.6842	3	1	2
113	Balkh	18	1	0	0	0	1	3	3	1	6	3	1	1	hemorrhoid	2	3	1	3	0	0	3	2	3	2	0	2	0	2	3	1	0	3	3	0	2	1	32.6315	3	0	0	1	0.795237	1	29.0768	32.6315	3	0	3
97	Balkh	18	1	0	0	0	1	3	3	3	6	3	1	2	0	1	3	1	3	3	0	3	0	3	3	3	0	1	0	3	0	0	2	2	0	3	1	34.7368	4	0	0	1	0.815977	1	27.9999	34.7368	0	0	2
143	Balkh	18	1	0	0	0	1	3	3	sadat	6	3	1	2	0	1	1	3	3	2	0	3	3	3	3	3	0	1	0	3	0	0	3	3	3	0	1	35.7894	4	0	0	1	0.815977	1	26.923	35.7894	1	0	2
267	Balkh	18	1	0	0	0	1	3	2	1	6	4	1	2	0	1	1	0	2	3	2	3	3	3	2	3	2	1	1	2	1	0	3	3	0	2	1	35.7894	4	0	0	1	0.815977	1	27.9999	35.7894	0	0	2
70	Balkh	18	1	0	0	0	2	3	3	4	6	2	1	1	eyes problem	1	1	3	0	3	1	3	3	3	0	0	3	0	0	3	3	0	3	3	3	3	1	36.8421	4	0	0	1	0.972491	1	24.7692	36.8421	0	0	3
241	Balkh	18	1	0	0	0	1	3	2	1	6	5	1	2	0	1	1	3	3	0	3	1	3	0	3	1	1	1	1	3	0	1	3	3	3	3	1	35.7894	4	0	0	1	0.815977	1	31.2307	35.7894	3	3	2
91	Balkh	19	1	0	0	0	1	4	3	1	6	4	1	2	0	2	2	1	3	1	2	3	3	0	0	3	3	0	2	3	2	0	2	3	2	2	1	35.7894	4	0	0	1	0.635974	1	31.2307	35.7894	2	3	3
150	Balkh	19	1	0	0	0	1	3	3	4	6	4	1	2	0	1	2	2	3	2	2	3	2	0	2	2	2	1	0	3	0	1	2	2	1	2	1	33.6842	3	0	0	1	0.815977	1	29.0768	33.6842	1	3	2
286	Balkh	20	1	0	0	0	1	4	2	1	6	5	1	2	0	2	1	3	3	2	1	3	0	2	0	1	0	3	0	3	3	1	3	3	3	0	1	36.8421	4	0	0	1	0.635974	1	22.6153	36.8421	1	1	0
268	Balkh	20	1	0	0	0	1	4	2	1	6	3	1	2	0	1	1	1	2	2	2	2	1	2	1	2	3	2	1	2	1	1	1	2	0	1	1	30.5263	3	0	0	1	0.815977	1	22.6153	30.5263	1	1	1
271	Balkh	20	1	0	0	0	1	4	3	1	6	3	1	2	0	1	2	2	3	3	1	1	2	3	2	2	2	1	1	3	1	1	3	2	0	1	1	35.7894	4	0	0	1	0.815977	1	26.923	35.7894	0	0	2
300	Balkh	20	1	0	0	0	1	4	2	1	6	4	1	2	0	1	2	1	2	1	2	2	3	3	1	3	1	2	1	1	1	2	1	1	0	1	1	29.4736	3	0	0	1	0.815977	1	20.4615	29.4736	2	0	1
259	Balkh	20	1	0	0	0	1	4	2	3	6	5	1	1	tansilites	1	1	0	3	2	1	2	3	3	1	3	2	1	0	3	2	2	2	3	1	3	1	36.8421	4	0	0	1	0.907893	1	25.8461	36.8421	1	0	2
17	Balkh	21	1	0	0	0	1	4	3	1	6	3	1	2	0	1	0	2	1	1	0	1	1	3	1	1	1	3	1	1	1	3	1	2	2	2	1	28.421	3	0	0	1	0.815977	1	15.0769	28.421	2	0	0
200	Balkh	21	1	0	0	0	1	4	2	1	6	3	1	2	0	1	0	0	0	0	1	2	1	3	0	1	3	3	2	2	2	3	2	0	2	2	1	29.4736	3	0	0	1	0.815977	1	16.1538	29.4736	3	0	0
134	Balkh	21	1	0	0	0	1	4	3	1	6	4	1	2	0	1	1	0	1	3	0	1	2	1	2	0	2	2	1	2	1	1	3	1	1	3	1	27.3684	3	0	0	1	0.815977	1	18.3076	27.3684	0	2	1
72	Balkh	22	1	0	0	0	2	3	4	4	6	1	1	1	gastric ulcer	1	3	3	3	0	0	3	3	0	3	3	1	0	1	3	0	0	0	3	3	0	1	30.5263	3	0	1	1	0.992835	1	27.9999	30.5263	3	3	3
103	Balkh	22	1	0	0	0	1	3	1	4	6	5	1	1	mental problem	1	0	3	3	0	0	3	0	0	3	3	3	0	3	3	3	0	3	3	0	1	1	35.7894	4	0	0	1	0.907893	1	33.3845	35.7894	3	3	3
125	Balkh	22	1	0	0	0	1	4	2	1	6	5	1	2	0	1	0	0	3	2	2	2	0	3	0	1	2	0	2	1	0	0	1	2	2	3	1	27.3684	3	0	0	1	0.815977	1	20.4615	27.3684	1	0	3
201	Balkh	22	1	0	0	0	1	4	2	3	6	5	1	2	0	1	3	0	3	0	3	3	3	0	3	3	0	0	3	3	0	0	2	3	2	3	1	35.7894	4	0	0	1	0.815977	1	34.4614	35.7894	3	3	3
135	Balkh	22	1	0	0	0	1	4	2	3	6	5	1	1	unregular period	1	0	3	2	3	2	0	0	3	2	3	3	2	0	0	0	3	2	2	0	3	1	34.7368	4	0	0	1	0.907893	1	23.6922	34.7368	0	0	1
239	Balkh	24	1	0	0	0	1	4	3	1	6	3	1	2	0	1	3	2	1	3	3	3	1	3	3	1	1	1	0	0	0	0	2	2	3	3	1	35.7894	4	0	0	1	0.815977	1	25.8461	35.7894	0	0	2
190	Balkh	29	1	0	0	0	1	4	3	1	6	5	1	2	0	1	2	1	3	0	2	3	2	2	1	2	3	2	2	2	1	0	2	2	2	2	1	35.7894	4	0	0	1	0.815977	1	29.0768	35.7894	3	1	1
6	Kabul	40	2	4	1	3	1	4	3	1.0	6	2	1	2	0	2	0	0	3	2	3	3	3	0	3	2	0	0	3	3	0	3	3	3	2	1	2	35.7894	4	0	0	1	0.732297	1	29.0768	35.7894	1	3	3
40	Kabul	36	2	2	1	1	1	4	4	4.0	6	1	1	2	0	2	3	0	1	3	3	1	0	3	1	2	3	2	0	3	2	1	3	1	1	0	2	34.7368	4	0	1	1	0.897455	1	22.6153	34.7368	0	0	1
136	Saman	18	1	0	0	0	1	4	4	3.0	6	3	1	2	0	1	1	0	3	2	1	3	1	0	1	2	2	1	1	3	1	2	1	3	0	3	1	31.5789	3	0	1	1	0.856105	1	25.8461	31.5789	1	3	2
141	Saman	18	2	0	0	0	1	4	3	1.0	6	2	1	2	0	2	0	1	3	3	0	1	1	2	0	0	0	2	3	2	0	3	2	2	2	3	1	30.5263	3	0	0	1	0.377938	0	18.3076	30.5263	0	1	1
96	Saman	20	1	0	0	0	1	5	1	1.0	6	5	1	2	0	2	2	1	2	1	3	1	1	1	1	2	3	1	1	1	1	1	1	1	0	2	1	27.3684	3	0	0	1	0.374226	0	22.6153	27.3684	2	2	2
111	Saman	22	1	0	0	0	1	4	3	3.0	6	3	1	2	0	1	1	2	2	0	2	3	0	2	1	3	3	3	2	2	0	2	2	2	0	0	1	33.6842	3	0	0	1	0.602829	1	26.923	33.6842	3	1	0
298	Saman	22	1	0	0	0	1	5	4	2.0	6	2	1	2	0	1	0	3	2	3	1	3	0	2	1	2	3	2	3	2	0	2	1	3	0	2	1	36.8421	4	0	1	1	0.856105	1	27.9999	36.8421	0	1	1
142	Saman	23	1	0	0	0	1	5	1	1.0	6	4	1	2	0	2	0	1	1	1	1	3	0	2	2	3	2	2	1	2	1	1	0	2	1	3	1	30.5263	3	0	0	1	0.374226	0	22.6153	30.5263	2	1	1
204	Saman	37	2	9	3	6	1	1	2	3.0	5	4	1	2	0	1	2	0	1	1	1	0	1	1	1	3	3	2	0	1	2	2	2	3	0	3	2	29.4736	3	0	0	1	0.847723	1	21.5384	29.4736	2	2	1
37	Saman	40	2	9	7	2	1	1	2	3.0	5	1	1	2	0	1	2	2	3	2	1	2	1	1	1	3	3	1	2	1	0	2	2	1	2	2	2	34.7368	4	0	0	1	0.847723	1	26.923	34.7368	1	2	2
11	Saman	54	3	9	3	6	1	1	2	1.0	5	2	1	1	cardiac disease	1	2	3	1	2	1	2	0	2	1	2	3	1	1	3	0	2	1	2	0	2	2	32.6315	3	0	0	1	0.926323	1	25.8461	32.6315	1	1	2
35	Saman	46	2	8	2	6	1	1	2	4.0	5	1	1	2	0	1	2	2	1	1	3	3	1	2	1	2	3	2	2	2	1	1	0	1	1	2	2	33.6842	3	0	0	1	0.834147	1	25.8461	33.6842	2	1	1
28	Saman	60	2	8	4	4	1	1	1	3.0	5	3	1	2	0	2	1	1	0	1	0	1	1	0	3	1	1	3	1	3	3	0	1	3	2	1	2	27.3684	3	0	0	1	0.664612	1	18.3076	27.3684	2	3	0
15	Saman	36	2	7	5	2	1	1	3	3.0	5	4	1	2	0	1	1	0	2	2	2	3	1	1	0	2	3	1	0	2	0	2	2	2	0	1	2	27.3684	3	0	0	1	0.819618	1	21.5384	27.3684	1	2	2
147	Saman	49	2	7	4	3	1	1	4	4.0	5	2	1	2	0	1	2	3	2	2	2	2	1	0	1	3	2	2	2	1	1	1	1	2	1	3	2	34.7368	4	0	1	1	0.946839	1	27.9999	34.7368	1	3	1
264	Saman	51	2	7	5	2	1	2	3	1.0	5	4	1	2	0	1	1	3	1	2	2	2	0	1	0	2	3	1	1	1	0	2	2	3	0	2	2	30.5263	3	0	0	1	0.819618	1	24.7692	30.5263	1	2	2
224	Saman	57	3	7	2	5	1	1	1	3.0	5	5	1	1	HTN	1	3	2	1	2	1	2	1	2	0	3	3	1	1	1	1	2	1	2	0	2	2	31.5789	3	0	0	1	0.911205	1	23.6922	31.5789	1	1	2
240	Saman	65	3	7	4	3	1	1	1	3.0	5	4	1	1	HTN, osteoprosis	1	0	2	0	1	1	3	1	1	0	3	3	1	2	3	0	1	2	3	3	2	2	32.6315	3	0	0	1	0.911205	1	25.8461	32.6315	2	2	2
59	Saman	30	2	6	5	1	1	1	4	3.0	5	1	1	2	0	1	1	2	2	2	2	3	1	1	2	3	3	2	0	2	0	1	2	3	1	2	2	35.7894	4	0	1	1	0.94149	1	29.0768	35.7894	1	2	1
232	Saman	34	2	6	0	6	1	1	4	3.0	5	2	1	1	kidney stone	1	3	2	2	2	2	2	1	0	1	2	3	1	0	1	0	2	1	2	1	2	2	30.5263	3	0	1	1	0.972804	1	24.7692	30.5263	1	3	2
131	Saman	37	2	6	4	2	1	1	5	3.0	5	1	1	2	0	1	3	1	1	3	2	2	1	0	2	2	1	2	0	3	0	2	2	3	1	3	2	34.7368	4	0	1	1	0.94149	1	26.923	34.7368	0	3	1
7	Saman	45	2	6	4	2	1	1	4	1.0	5	2	1	1	hypertention	1	3	2	2	1	1	2	0	0	2	3	3	2	2	3	0	1	1	3	1	2	2	35.7894	4	0	1	1	0.972804	1	31.2307	35.7894	2	3	1
235	Saman	30	2	5	3	2	1	1	2	3.0	5	4	1	2	0	1	1	2	2	1	1	2	1	1	0	3	3	2	2	2	0	1	1	3	0	2	2	30.5263	3	0	0	1	0.787626	1	25.8461	30.5263	2	2	1
118	Saman	38	3	5	2	3	2	2	2	1.0	5	3	1	2	0	1	2	1	1	0	2	3	2	0	0	3	3	3	1	2	0	2	2	2	0	0	2	28.421	3	0	0	1	0.931098	1	23.6922	28.421	3	3	0
227	Saman	47	2	5	3	2	1	1	3	4.0	5	2	1	1	kidney stone	1	3	2	1	2	3	2	0	1	1	2	3	1	1	1	0	2	0	3	1	3	2	33.6842	3	0	0	1	0.891826	1	26.923	33.6842	1	2	2
144	Saman	51	2	5	3	2	1	1	4	1.0	5	1	1	1	migraine	1	2	3	1	2	2	3	0	2	0	2	3	1	1	1	2	2	2	2	1	3	2	36.8421	4	0	1	1	0.969985	1	26.923	36.8421	1	1	2
26	Saman	26	2	4	1	3	1	2	2	3.0	5	3	1	2	0	1	3	2	3	2	0	2	1	1	0	3	2	3	1	2	1	3	1	2	1	2	1	35.7894	4	0	0	1	0.69831	1	24.7692	35.7894	1	2	0
8	Saman	29	2	4	2	2	1	3	4	1.0	5	2	1	2	0	1	3	3	2	2	2	2	1	1	0	2	3	1	1	1	0	2	0	2	1	3	1	32.6315	3	0	1	1	0.900725	1	25.8461	32.6315	1	2	2
21	Saman	30	2	4	1	3	1	1	2	3.0	5	3	1	2	0	1	1	2	2	2	2	1	0	1	1	3	3	3	1	2	0	2	2	2	1	2	2	34.7368	4	0	0	1	0.770145	1	25.8461	34.7368	1	2	0
79	Saman	30	2	4	1	3	1	1	3	3.0	5	3	1	2	0	1	1	1	2	1	1	2	0	1	2	3	3	2	2	1	1	2	0	2	0	2	2	30.5263	3	0	0	1	0.770145	1	23.6922	30.5263	2	2	1
78	Saman	35	2	4	3	1	1	1	3	3.0	5	2	1	1	kidney disease	1	1	1	2	1	3	3	1	1	1	3	3	1	1	2	0	1	0	2	0	1	2	28.421	3	0	0	1	0.881633	1	24.7692	28.421	2	2	2
70	Saman	26	2	3	1	2	1	1	2	1.0	5	1	1	2	0	1	2	0	1	1	1	2	0	2	1	3	3	1	2	1	0	1	2	2	0	2	1	28.421	3	0	0	1	0.676497	1	23.6922	28.421	2	1	2
1	Kabul	29	2	3	1	2	1	4	3	2.0	5	1	1	2	0	2	3	1	3	3	0	3	1	0	3	2	3	1	2	2	0	0	3	3	0	0	1	33.6842	3	0	0	1	0.630624	1	30.1538	33.6842	0	3	2
60	Saman	30	2	3	1	2	1	1	4	3.0	5	1	1	2	0	1	1	2	2	2	2	2	1	1	3	3	3	1	2	1	0	2	2	3	1	2	2	36.8421	4	0	1	1	0.922272	1	30.1538	36.8421	1	2	2
220	Saman	61	2	3	2	1	1	1	1	1.0	5	5	1	2	0	1	2	1	1	1	0	1	0	2	0	2	3	2	2	1	1	2	2	3	1	3	2	31.5789	3	0	0	1	0.751679	1	22.6153	31.5789	2	1	1
105	Saman	22	2	2	0	2	1	4	4	3.0	5	1	1	2	0	1	2	0	3	2	1	2	1	1	1	1	3	1	1	1	1	3	2	2	2	3	1	33.6842	3	0	1	1	0.881029	1	23.6922	33.6842	1	2	2
77	Saman	20	2	1	1	0	1	4	3	3.0	5	3	1	2	0	1	2	0	1	1	3	3	1	1	0	3	3	2	2	1	0	1	0	2	1	2	1	29.4736	3	0	0	1	0.630562	1	23.6922	29.4736	2	2	1
265	Saman	26	2	1	0	1	1	4	2	1.0	5	3	1	2	0	1	3	3	2	1	1	2	1	1	0	3	2	1	1	2	0	1	1	1	0	1	1	27.3684	3	0	0	1	0.630562	1	23.6922	27.3684	2	2	2
213	Saman	18	1	0	0	0	2	3	4	3.0	5	1	1	1	kidney disease	1	2	1	3	2	2	3	2	2	0	3	3	2	2	2	0	2	1	2	2	0	1	35.7894	4	0	1	1	0.979353	1	25.8461	35.7894	1	1	1
296	Saman	18	1	0	0	0	1	4	3	2.0	5	3	1	2	0	1	0	3	2	1	2	1	0	1	0	3	1	2	1	2	0	1	1	2	1	2	1	27.3684	3	0	0	1	0.602829	1	21.5384	27.3684	2	2	1
272	Saman	18	1	0	0	0	1	3	1	3.0	5	5	1	1	migraine	1	2	3	3	1	2	2	0	1	0	3	3	2	2	2	1	1	1	1	0	2	1	33.6842	3	0	0	1	0.77138	1	27.9999	33.6842	2	2	1
283	Saman	18	1	0	0	0	1	4	3	4.0	5	2	1	2	0	2	1	3	1	0	3	1	2	0	1	3	1	1	1	3	3	0	0	1	0	3	1	27.3684	3	0	0	1	0.374226	0	23.6922	27.3684	3	3	2
274	Saman	18	1	0	0	0	1	4	4	1.0	5	2	1	2	0	1	1	1	2	2	3	2	1	0	0	3	0	2	2	2	1	2	2	3	1	3	1	33.6842	3	0	1	1	0.856105	1	25.8461	33.6842	1	3	1
71	Saman	19	1	0	0	0	1	5	3	1.0	5	3	1	2	0	1	3	1	1	1	0	0	3	2	2	3	2	3	0	2	3	0	0	0	1	3	1	28.421	3	0	0	1	0.602829	1	18.3076	28.421	2	1	0
215	Saman	20	2	0	0	0	1	1	2	3.0	5	1	1	1	HTN	1	2	3	1	1	1	3	1	1	2	3	3	2	1	1	1	2	2	3	2	0	1	35.7894	4	0	0	1	0.774158	1	26.923	35.7894	2	2	1
146	Saman	20	1	0	0	0	1	4	4	1.0	5	1	1	2	0	1	1	0	1	1	3	1	1	1	1	3	1	2	2	1	0	2	2	2	0	2	1	27.3684	3	0	1	1	0.856105	1	21.5384	27.3684	2	2	1
84	Saman	20	2	0	0	0	2	1	4	3.0	5	1	1	2	0	1	0	0	2	2	2	3	0	2	2	2	3	2	1	3	0	2	1	2	1	3	1	34.7368	4	0	1	1	0.955905	1	25.8461	34.7368	1	1	1
73	Saman	21	2	0	0	0	2	1	4	3.0	5	1	1	2	0	1	2	2	1	2	2	2	0	1	1	3	2	3	1	2	1	1	2	3	1	2	1	35.7894	4	0	1	1	0.955905	1	26.923	35.7894	1	2	0
209	Saman	21	2	0	0	0	2	1	4	3.0	5	1	1	2	0	1	3	0	3	3	0	2	3	2	2	2	3	0	1	0	2	0	0	2	3	3	1	32.6315	3	0	1	1	0.955905	1	22.6153	32.6315	0	1	3
149	Saman	24	1	0	0	0	1	2	4	1.0	5	1	1	2	0	1	1	2	2	2	2	3	0	2	0	2	3	2	1	2	1	1	1	2	2	3	1	35.7894	4	0	1	1	0.856105	1	25.8461	35.7894	1	1	1
212	Saman	24	2	0	0	0	1	4	3	1.0	5	1	1	2	0	1	0	2	2	2	2	2	0	2	1	3	3	2	1	1	0	2	1	3	0	3	1	33.6842	3	0	0	1	0.60661	1	25.8461	33.6842	1	1	1
72	Saman	26	2	0	0	0	2	1	2	3.0	5	1	1	2	0	1	1	2	2	1	2	2	1	2	2	3	3	2	1	1	1	1	3	3	1	2	1	36.8421	4	0	0	1	0.846871	1	29.0768	36.8421	2	1	1
210	Saman	65	3	0	0	0	2	1	4	3.0	5	2	1	2	0	1	2	2	1	1	1	2	2	1	3	2	1	2	0	1	1	2	2	2	1	1	2	29.4736	3	0	1	1	0.969587	1	21.5384	29.4736	2	2	1
154	Balkh	41	2	12	5	7	1	1	3	sadat	5	2	1	1	diabet	1	3	3	2	3	2	0	3	3	0	0	0	3	2	0	3	3	0	0	2	3	2	33.6842	3	0	0	1	0.980011	1	16.1538	33.6842	0	0	0
36	Balkh	50	2	10	4	6	2	1	1	2	5	5	2	1	heart disease	1	3	0	3	1	2	3	2	3	1	2	2	1	0	2	0	1	3	2	0	2	2	32.6315	3	0	0	1	0.995512	1	26.923	32.6315	2	0	2
206	Balkh	40	2	9	5	4	1	1	4	2	5	1	1	1	headach	1	2	2	3	1	1	3	1	2	1	3	3	0	2	2	2	1	2	2	1	2	2	36.8421	4	0	1	1	0.992993	1	30.1538	36.8421	2	1	3
291	Balkh	47	2	9	5	4	1	1	3	3	5	2	1	1	diabet	1	3	2	3	1	3	3	3	3	1	3	3	0	2	2	2	0	1	1	0	2	2	36.8421	4	0	0	1	0.973084	1	31.2307	36.8421	2	0	3
179	Balkh	34	2	7	3	4	1	1	4	1	5	2	1	2	0	1	2	1	3	1	2	3	2	3	1	2	3	1	1	3	0	1	2	2	0	2	2	34.7368	4	0	1	1	0.981144	1	29.0768	34.7368	2	0	2
170	Balkh	40	2	7	4	3	2	1	4	4	5	1	1	1	kidney stone	2	2	2	3	1	2	2	2	3	2	2	2	0	0	3	0	0	3	2	1	0	2	31.5789	3	0	1	1	0.993919	1	26.923	31.5789	2	0	3
250	Balkh	45	2	7	4	3	1	1	3	Arabic	5	2	1	2	0	1	1	3	0	1	2	3	1	2	3	3	3	0	2	2	2	0	3	2	1	2	2	36.8421	4	0	0	1	0.929944	1	31.2307	36.8421	2	1	3
213	Balkh	45	2	7	3	4	1	1	4	sadat	5	2	1	1	headach	1	2	3	2	1	1	2	2	2	3	2	0	0	1	3	2	2	0	2	2	2	2	33.6842	3	0	1	1	0.991429	1	24.7692	33.6842	2	1	3
181	Balkh	31	2	6	4	2	2	2	3	1	5	3	1	2	0	1	3	2	3	1	2	2	2	2	1	0	1	2	2	3	0	1	2	2	1	2	2	33.6842	3	0	0	1	0.977279	1	26.923	33.6842	2	1	1
211	Balkh	50	2	6	4	2	1	1	4	4	5	1	1	1	kidney problem	2	0	2	2	2	1	3	1	3	0	1	0	0	0	2	2	0	1	3	2	2	2	27.3684	3	0	1	1	0.976288	1	18.3076	27.3684	1	0	3
35	Balkh	65	2	6	2	4	1	1	2	1	5	5	1	1	HPT	1	3	1	3	1	2	3	2	2	2	2	2	1	0	2	0	0	3	2	0	2	2	32.6315	3	0	0	1	0.963846	1	29.0768	32.6315	2	1	2
183	Balkh	30	2	5	2	3	1	1	4	1	5	2	1	2	0	1	2	1	3	1	1	1	2	0	2	2	2	1	2	3	2	0	3	2	0	2	2	31.5789	3	0	1	1	0.976995	1	27.9999	31.5789	2	3	2
166	Balkh	38	2	5	0	5	2	1	3	sadat	5	2	1	2	0	2	2	2	3	1	2	3	1	0	2	2	2	0	0	3	3	0	3	2	0	2	2	33.6842	3	0	0	1	0.938689	1	30.1538	33.6842	2	3	3
159	Balkh	40	2	5	4	1	1	1	3	4	5	2	1	2	0	1	2	2	3	1	2	3	2	3	2	2	2	0	1	1	1	1	2	1	1	2	2	33.6842	3	0	0	1	0.915501	1	26.923	33.6842	2	0	3
30	Balkh	42	2	5	2	3	1	4	1	1	5	5	1	2	0	1	2	0	3	0	1	2	2	3	3	2	2	1	1	3	2	1	2	2	1	2	2	34.7368	4	0	0	1	0.915501	1	26.923	34.7368	3	0	2
205	Balkh	40	2	4	2	2	1	1	3	3	5	2	1	2	0	2	1	1	2	1	2	2	2	3	1	2	2	1	1	3	1	2	1	1	0	2	2	30.5263	3	0	0	1	0.794096	1	22.6153	30.5263	2	0	2
100	Balkh	26	2	3	0	3	1	2	4	4	5	2	1	2	0	1	0	2	0	3	3	3	0	3	0	3	3	0	0	0	0	3	3	3	0	0	1	30.5263	3	0	1	1	0.959914	1	21.5384	30.5263	0	0	3
157	Balkh	27	2	3	3	0	1	2	3	1	5	2	1	2	0	2	1	2	1	0	2	1	2	2	1	2	2	1	3	0	0	2	1	2	2	1	1	27.3684	3	0	0	1	0.706488	1	20.4615	27.3684	3	1	2
29	Balkh	28	2	3	1	2	1	3	1	1	5	5	1	2	0	1	3	0	3	2	2	3	2	3	1	1	2	2	1	3	0	2	2	2	0	2	1	35.7894	4	0	0	1	0.859335	1	26.923	35.7894	1	0	1
149	Balkh	29	2	3	2	1	2	1	3	3	5	3	1	1	mental problem	1	2	2	3	2	2	3	2	2	2	2	2	0	1	3	1	0	3	2	1	2	1	36.8421	4	0	0	1	0.979882	1	31.2307	36.8421	1	1	3
178	Balkh	60	3	3	0	3	1	1	3	1	5	3	1	1	HPT	1	2	1	3	1	1	3	1	3	1	1	2	1	1	3	1	0	2	2	1	2	2	32.6315	3	0	0	1	0.952317	1	25.8461	32.6315	2	0	2
66	Balkh	22	2	2	1	1	1	3	3	1	5	2	1	2	0	1	1	0	0	0	2	2	2	3	3	3	3	1	1	2	1	0	1	2	1	2	1	29.4736	3	0	0	1	0.846607	1	23.6922	29.4736	3	0	2
86	Balkh	25	2	2	1	1	1	2	4	4	5	2	1	1	anemia	1	2	1	2	2	2	2	1	3	1	2	3	1	1	2	1	0	3	2	2	1	1	34.7368	4	0	1	1	0.97963	1	25.8461	34.7368	1	0	2
185	Balkh	30	2	2	0	2	1	2	3	1	5	2	1	2	0	1	3	0	2	1	3	3	2	2	1	1	1	2	0	3	1	2	1	2	1	2	2	32.6315	3	0	0	1	0.888757	1	23.6922	32.6315	2	1	1
225	Balkh	31	2	2	1	1	1	1	3	2	5	2	1	1	lower limb problem	1	1	0	0	0	2	3	2	3	3	3	2	0	2	2	0	0	3	3	0	2	2	30.5263	3	0	0	1	0.946695	1	27.9999	30.5263	3	0	3
148	Balkh	50	3	2	1	1	1	1	5	1	5	1	1	1	liver fat	1	2	0	3	2	2	3	1	3	3	2	1	0	0	3	2	0	0	2	2	2	2	33.6842	3	0	1	1	0.986058	1	24.7692	33.6842	1	0	3
1	Balkh	25	2	1	1	0	2	3	3	1	5	3	1	2	0	1	2	2	3	1	1	3	2	2	1	3	3	1	1	3	1	1	2	2	1	2	1	36.8421	4	0	0	1	0.947043	1	30.1538	36.8421	2	1	2
224	Balkh	27	2	1	1	0	1	4	3	1	5	3	1	2	0	1	1	1	2	2	1	2	2	3	1	2	1	1	0	2	1	0	3	3	2	0	1	29.4736	3	0	0	1	0.832952	1	20.4615	29.4736	1	0	2
278	Balkh	18	1	0	0	0	2	4	4	1	5	2	1	2	0	1	3	3	1	2	2	2	0	0	0	0	3	0	3	0	0	3	2	0	1	2	1	28.421	3	0	1	1	0.984211	1	22.6153	28.421	1	3	3
56	Balkh	19	1	0	0	0	2	3	3	4	5	1	1	1	SOB	1	2	1	3	2	2	2	1	3	0	2	3	1	0	3	1	1	3	2	2	2	1	36.8421	4	0	0	1	0.972491	1	26.923	36.8421	1	0	2
127	Balkh	21	1	0	0	0	1	3	3	1	5	3	1	2	0	2	1	0	3	1	2	3	1	0	2	3	3	0	2	3	0	0	2	2	1	3	1	32.6315	3	0	0	1	0.635974	1	31.2307	32.6315	2	3	3
249	Balkh	22	1	0	0	0	1	3	4	1	5	1	1	2	0	1	2	0	0	2	2	3	2	3	3	0	0	0	2	3	0	0	3	3	0	2	1	29.4736	3	0	1	1	0.945596	1	24.7692	29.4736	1	0	3
114	Balkh	22	1	0	0	0	1	3	3	1	5	3	1	2	0	1	2	0	3	1	3	1	1	3	3	0	3	1	0	3	0	1	1	1	0	2	1	29.4736	3	0	0	1	0.815977	1	23.6922	29.4736	2	0	2
88	Balkh	24	2	0	0	0	2	2	3	1	5	2	1	1	ovary cyst	2	2	2	2	1	2	2	1	3	0	2	2	1	2	1	1	3	1	1	2	2	1	33.6842	3	0	0	1	0.933998	1	22.6153	33.6842	2	0	2
67	Balkh	26	1	0	0	0	1	2	3	4	5	1	1	2	0	2	1	0	2	1	2	2	0	3	0	3	0	2	1	2	1	1	0	2	1	2	1	27.3684	3	0	0	1	0.635974	1	18.3076	27.3684	2	0	1
151	Balkh	28	2	0	0	0	1	3	3	4	5	3	1	2	0	1	2	2	3	1	2	3	0	1	2	1	2	0	0	3	0	0	1	2	1	2	1	29.4736	3	0	0	1	0.818341	1	26.923	29.4736	2	2	3
218	Balkh	30	1	0	0	0	2	1	3	2	5	1	1	2	0	1	1	0	2	2	1	2	2	3	0	0	0	2	0	3	1	2	2	2	2	1	2	27.3684	3	0	0	1	0.958368	1	15.0769	27.3684	1	0	1
212	Balkh	40	3	0	0	0	1	1	4	4	5	1	1	1	eye problem	1	2	0	3	1	2	2	1	2	2	2	0	0	0	3	2	0	3	2	2	2	2	31.5789	3	0	1	1	0.982972	1	24.7692	31.5789	2	1	3
104	Saman	29	2	4	2	2	1	5	3	3.0	4	2	1	2	0	1	1	2	1	2	2	3	1	1	1	3	2	2	0	1	1	2	2	3	0	2	1	32.6315	3	0	0	1	0.69831	1	24.7692	32.6315	1	2	1
166	Saman	25	2	3	1	2	1	5	3	1.0	4	3	1	2	0	1	2	1	2	1	3	1	0	2	0	2	3	2	1	2	1	2	1	1	0	3	1	31.5789	3	0	0	1	0.676497	1	23.6922	31.5789	2	1	1
24	Kabul	19	1	0	0	0	1	5	2	2.0	4	1	1	2	0	2	2	0	3	0	0	3	3	0	0	0	3	2	3	3	0	2	3	3	0	0	1	28.421	3	0	0	1	0.553406	1	24.7692	28.421	3	3	1
167	Saman	19	1	0	0	0	1	4	4	1.0	4	1	1	1	kidney disease	1	2	3	2	2	2	3	0	2	0	2	3	1	1	1	0	2	2	2	1	2	1	34.7368	4	0	1	1	0.929705	1	26.923	34.7368	1	1	2
25	Kabul	20	1	0	0	0	1	5	1	1.0	4	1	1	2	0	1	3	3	3	3	0	3	3	0	3	0	3	1	2	0	3	0	0	3	3	0	1	34.7368	4	0	0	1	0.75875	1	24.7692	34.7368	0	3	2
133	Kabul	20	1	0	0	0	1	5	1	1.0	4	1	1	2	0	2	3	3	3	3	0	3	3	0	3	0	3	1	2	0	3	0	0	3	3	0	1	34.7368	4	0	0	1	0.553406	1	24.7692	34.7368	0	3	2
115	Kabul	24	1	0	0	0	1	5	2	2.0	4	1	1	2	0	2	0	0	3	0	0	1	3	1	3	1	1	1	1	3	2	3	3	3	0	0	1	27.3684	3	0	0	1	0.553406	1	20.4615	27.3684	3	2	2
126	Saman	24	2	0	0	0	1	4	4	4.0	4	2	1	2	0	2	2	3	2	2	2	2	1	1	1	2	3	2	2	1	1	1	1	1	1	1	1	32.6315	3	0	1	1	0.704273	1	24.7692	32.6315	1	2	1
134	Saman	25	1	0	0	0	1	5	3	3.0	4	3	1	2	0	1	1	0	2	2	3	3	0	0	1	2	2	2	1	3	0	3	3	3	0	2	1	34.7368	4	0	0	1	0.602829	1	27.9999	34.7368	1	3	1
98	Saman	25	2	0	0	0	1	5	3	1.0	4	2	1	2	0	2	2	3	1	2	2	2	1	2	0	2	3	1	0	1	0	1	1	1	2	3	1	30.5263	3	0	0	1	0.377938	0	22.6153	30.5263	1	1	2
261	Saman	25	1	0	0	0	1	5	1	3.0	4	5	1	2	0	1	3	0	1	0	2	3	0	2	2	3	0	2	1	2	3	2	1	1	1	3	1	33.6842	3	0	0	1	0.602829	1	23.6922	33.6842	3	1	1
25	Saman	26	1	0	0	0	1	5	2	1.0	4	4	1	2	0	1	3	1	2	2	2	3	1	1	1	0	0	1	1	2	1	1	2	2	1	2	1	29.4736	3	0	0	1	0.602829	1	22.6153	29.4736	1	2	2
68	Balkh	18	1	0	0	0	1	3	3	4	4	2	1	2	0	2	3	3	3	0	1	0	3	3	0	0	0	3	2	0	0	3	3	3	0	3	1	31.5789	3	0	0	1	0.635974	1	22.6153	31.5789	3	0	0
193	Balkh	20	1	0	0	0	1	4	2	1	4	5	1	2	0	1	1	0	2	0	2	2	3	2	3	3	0	1	3	2	2	0	3	1	1	1	1	30.5263	3	0	0	1	0.815977	1	24.7692	30.5263	3	1	2
232	Balkh	20	1	0	0	0	1	4	3	1	4	1	1	2	0	1	3	2	2	0	2	2	0	1	1	2	2	0	2	2	2	2	2	2	2	2	1	34.7368	4	0	0	1	0.815977	1	27.9999	34.7368	3	2	3
75	Balkh	21	1	0	0	0	1	3	3	4	4	2	1	1	gastric ulcer	1	1	3	3	0	0	3	0	0	3	3	0	0	0	3	3	0	0	3	3	0	1	29.4736	3	0	0	1	0.907893	1	23.6922	29.4736	3	3	3
16	Balkh	21	1	0	0	0	1	4	2	1	4	3	1	2	0	1	3	2	1	1	0	3	2	2	1	3	1	1	2	3	2	1	3	2	1	1	1	34.7368	4	0	0	1	0.815977	1	26.923	34.7368	2	1	2
247	Balkh	21	1	0	0	0	1	4	4	Arabic	4	1	1	2	0	1	0	0	3	2	3	1	3	3	0	0	0	1	0	3	3	2	1	1	2	2	1	28.421	3	0	1	1	0.945596	1	15.0769	28.421	1	0	2
90	Balkh	22	1	0	0	0	2	4	3	khalily	4	2	1	1	gastric ulcer	1	2	1	2	2	1	2	3	3	2	2	1	2	1	3	2	2	1	2	1	0	1	33.6842	3	0	0	1	0.972491	1	21.5384	33.6842	1	0	1
164	Balkh	22	1	0	0	0	1	4	3	4	4	3	1	1	tyfoid	1	0	3	3	3	2	3	2	0	3	0	3	0	2	3	0	3	3	3	0	1	1	36.8421	4	0	0	1	0.907893	1	31.2307	36.8421	0	3	3
186	Balkh	22	1	0	0	0	1	4	2	sadat	4	5	1	2	0	1	1	0	2	0	3	3	1	2	3	3	3	0	2	1	2	0	2	3	3	2	1	36.8421	4	0	0	1	0.815977	1	30.1538	36.8421	3	1	3
9	Balkh	23	1	0	0	0	1	4	2	1	4	4	1	2	0	2	2	0	3	0	3	3	3	3	0	3	2	1	1	3	1	1	3	3	1	1	1	35.7894	4	0	0	1	0.635974	1	29.0768	35.7894	3	0	2
165	Balkh	23	2	0	0	0	2	4	3	4	4	2	1	2	0	2	2	0	1	3	3	1	3	1	0	1	1	1	2	2	0	1	1	3	2	3	1	29.4736	3	0	0	1	0.864236	1	21.5384	29.4736	0	2	2
275	Balkh	24	1	0	0	0	1	4	3	1	4	3	1	2	0	1	1	2	3	0	0	3	1	3	0	0	1	3	1	2	1	2	3	3	2	1	1	32.6315	3	0	0	1	0.815977	1	21.5384	32.6315	3	0	0
276	Balkh	26	2	0	0	0	1	4	3	2	4	3	1	2	0	1	1	1	2	2	2	3	1	2	1	3	2	1	3	1	1	1	2	1	0	2	1	32.6315	3	0	0	1	0.818341	1	25.8461	32.6315	1	1	2
282	Saman	39	2	6	3	3	1	1	3	3.0	3	3	1	1	heart disease	1	1	3	3	0	2	1	1	1	1	3	3	2	2	2	1	1	2	2	2	1	2	34.7368	4	1	0	1	0.899607	1	27.9999	34.7368	3	2	1
66	Saman	37	2	1	0	1	1	4	3	1.0	3	3	1	2	0	1	0	2	2	2	2	3	1	1	1	2	3	1	1	2	0	1	0	2	0	2	2	28.421	3	1	0	1	0.708124	1	23.6922	28.421	1	2	2
113	Saman	24	2	0	0	0	1	2	3	3.0	3	1	1	2	0	1	2	1	2	0	3	3	0	1	0	3	2	2	1	2	0	2	2	3	0	0	1	30.5263	3	1	0	1	0.602258	1	25.8461	30.5263	3	2	1
47	Saman	27	1	0	0	0	1	3	4	3.0	3	2	1	2	0	1	1	3	2	2	2	2	2	1	1	2	3	2	1	0	1	1	1	2	1	3	1	32.6315	3	1	1	1	0.853848	1	24.7692	32.6315	1	2	1
116	Balkh	30	2	4	1	3	1	3	3	1	3	3	1	2	0	1	2	1	3	0	2	3	2	2	1	0	2	2	0	3	3	3	2	1	2	2	2	35.7894	4	1	0	1	0.905765	1	23.6922	35.7894	3	1	1
69	Balkh	18	1	0	0	0	2	2	3	4	3	1	1	2	0	2	1	3	0	3	0	3	3	3	0	3	3	1	1	0	0	1	3	3	0	3	1	32.6315	3	1	0	1	0.860195	1	24.7692	32.6315	0	0	2
261	Balkh	18	1	0	0	0	1	3	3	3	3	2	1	2	0	2	0	2	2	3	0	3	3	3	0	1	3	3	0	0	0	3	0	1	3	3	1	31.5789	3	1	0	1	0.631749	1	16.1538	31.5789	0	0	0
64	Balkh	21	1	0	0	0	2	3	3	4	3	3	1	1	vit D defeciency	1	2	2	3	2	2	3	2	3	2	1	3	1	0	3	2	1	1	2	1	0	1	35.7894	4	1	0	1	0.972	1	25.8461	35.7894	1	0	2
195	Balkh	21	1	0	0	0	1	4	3	Arabic	3	3	1	2	0	1	2	0	2	2	1	3	2	0	2	3	3	1	1	3	1	0	0	1	0	1	1	27.3684	3	1	0	1	0.813228	1	23.6922	27.3684	1	3	2
65	Balkh	28	1	0	0	0	1	3	3	4	3	1	1	2	0	1	2	0	3	1	3	3	2	0	3	0	3	0	2	2	3	0	1	1	3	2	1	33.6842	3	1	0	1	0.813228	1	26.923	33.6842	2	3	3
51	Balkh	40	1	0	0	0	1	2	2	1	3	3	1	2	0	2	0	2	2	1	2	3	3	2	0	2	1	1	2	1	1	3	1	3	1	2	2	31.5789	3	1	0	1	0.712917	1	22.6153	31.5789	2	1	2
109	Kabul	36	2	5	2	3	1	5	2	2.0	2	3	1	2	0	2	0	1	3	3	0	3	2	3	0	2	3	0	3	1	1	0	2	0	3	3	2	32.6315	3	1	0	1	0.748315	1	22.6153	32.6315	0	0	3
128	Kabul	34	2	4	2	2	1	5	3	1.0	2	2	1	2	0	2	2	2	1	3	3	1	3	0	3	2	3	2	0	0	0	0	2	0	0	3	2	28.421	3	1	0	1	0.728713	1	23.6922	28.421	0	3	1
31	Kabul	33	2	3	1	2	1	5	3	1.0	2	3	1	2	0	2	0	0	0	1	2	3	3	0	1	3	0	2	0	3	3	2	3	3	0	0	2	27.3684	3	1	0	1	0.708179	1	19.3846	27.3684	2	3	1
118	Kabul	26	2	2	1	1	1	5	2	4.0	2	2	1	2	0	2	3	0	0	0	3	3	0	0	3	3	3	1	0	3	3	0	1	2	0	0	1	29.4736	3	1	0	1	0.602321	1	25.8461	29.4736	3	3	2
20	Kabul	19	1	0	0	0	1	5	4	1.0	2	2	1	2	0	1	2	2	1	3	3	1	3	0	3	2	3	2	1	0	0	0	2	0	0	3	1	29.4736	3	1	1	1	0.923697	1	24.7692	29.4736	0	3	1
295	Saman	22	1	0	0	0	1	5	4	1.0	2	3	1	2	0	1	3	2	2	1	1	2	1	0	1	3	2	2	2	2	0	1	1	1	0	1	1	28.421	3	1	1	1	0.853848	1	24.7692	28.421	2	3	1
10	Kabul	22	2	0	0	0	1	5	2	4.0	2	2	1	2	0	2	3	0	0	0	3	3	3	0	3	3	3	1	0	3	3	1	2	2	0	3	1	34.7368	4	1	0	1	0.552817	1	30.1538	34.7368	3	3	2
218	Saman	23	1	0	0	0	1	5	3	2.0	2	3	1	2	0	1	0	3	3	1	1	3	2	1	2	3	3	2	1	2	1	2	3	2	1	1	1	36.8421	4	1	0	1	0.598462	1	29.0768	36.8421	2	2	1
46	Balkh	36	2	3	1	2	1	4	3	3	2	4	1	2	0	1	2	2	0	3	3	0	2	1	1	2	2	0	2	3	1	2	0	0	0	2	2	27.3684	3	1	0	1	0.896733	1	20.4615	27.3684	0	2	3
53	Balkh	46	2	3	1	2	1	4	3	3	2	4	1	2	0	1	2	2	0	3	3	0	2	1	1	2	2	0	2	3	1	2	0	0	0	2	2	27.3684	3	1	0	1	0.896733	1	20.4615	27.3684	0	2	3
13	Balkh	25	4	0	0	0	1	4	3	1	2	4	1	2	0	2	3	1	2	0	0	1	2	1	3	2	1	1	2	2	0	3	3	3	3	1	1	33.6842	3	1	0	1	0.642719	1	25.8461	33.6842	3	2	2
214	Balkh	27	1	0	0	0	1	4	2	1	2	2	1	2	0	1	1	3	3	2	1	2	1	3	1	2	0	0	0	3	0	1	1	2	0	2	1	28.421	3	1	0	1	0.813228	1	22.6153	28.421	1	0	3
24	Balkh	29	1	0	0	0	1	4	1	3	2	5	1	2	0	1	3	2	3	2	3	3	1	2	3	0	2	1	0	2	0	2	0	2	0	2	1	33.6842	3	1	0	1	0.813228	1	26.923	33.6842	1	1	2
281	Saman	37	2	7	3	4	1	1	4	3.0	1	2	1	2	0	1	3	2	3	0	2	3	1	0	2	2	3	0	0	0	2	1	2	1	1	1	2	29.4736	3	1	1	1	0.945915	1	25.8461	29.4736	3	3	3
94	Saman	57	3	7	4	3	1	5	2	1.0	1	4	1	2	0	1	2	2	1	2	1	2	1	0	2	3	3	1	1	2	1	1	3	3	1	2	2	34.7368	4	1	0	1	0.819265	1	29.0768	34.7368	1	3	2
132	Kabul	43	2	6	2	4	1	4	2	2.0	1	3	1	2	0	2	2	0	3	0	0	3	3	0	0	0	3	1	3	3	1	2	3	3	0	0	2	28.421	3	1	0	1	0.766954	1	24.7692	28.421	3	3	2
112	Kabul	51	2	5	0	5	1	3	2	1.0	1	2	1	2	0	2	0	0	3	0	1	3	3	0	3	0	0	3	3	2	2	3	3	1	3	1	2	32.6315	3	1	0	1	0.748315	1	21.5384	32.6315	3	3	0
277	Saman	34	2	4	1	3	1	5	2	3.0	1	3	1	2	0	1	2	1	2	2	1	2	1	1	0	3	3	2	1	2	0	2	2	3	1	2	2	33.6842	3	1	0	1	0.766907	1	25.8461	33.6842	1	2	1
13	Kabul	40	2	3	2	1	1	5	2	1.0	1	5	1	2	0	1	0	0	3	0	3	3	3	3	3	0	2	0	3	3	0	0	2	3	0	0	2	29.4736	3	1	0	1	0.86032	1	26.923	29.4736	3	0	3
95	Saman	32	2	1	1	0	1	5	3	2.0	1	3	1	2	0	1	1	0	2	2	2	3	1	0	2	3	2	1	0	1	2	2	3	3	2	3	2	35.7894	4	1	0	1	0.708124	1	26.923	35.7894	1	3	2
32	Kabul	23	1	0	0	0	1	5	1	1.0	1	4	1	2	0	2	0	3	3	3	1	3	3	0	0	0	0	3	0	3	1	3	3	3	0	0	1	30.5263	3	1	0	1	0.548903	1	20.4615	30.5263	0	3	0
279	Saman	26	2	0	0	0	1	5	1	3.0	1	5	1	2	0	1	1	3	2	2	2	2	1	1	1	3	3	2	1	2	0	2	3	2	1	1	1	35.7894	4	1	0	1	0.602258	1	27.9999	35.7894	1	2	1
290	Saman	27	1	0	0	0	1	5	3	3.0	1	2	1	2	0	2	0	3	2	2	3	3	2	0	1	3	3	1	0	0	2	1	3	3	3	1	1	35.7894	4	1	0	1	0.369973	0	26.923	35.7894	1	3	2
172	Balkh	43	2	4	0	4	1	4	3	1	1	3	1	1	gastric ulcer&HPT	1	2	0	3	2	0	3	2	3	2	2	0	0	0	3	0	0	2	2	0	2	2	27.3684	3	1	0	1	0.955291	1	22.6153	27.3684	1	0	3
23	Balkh	27	2	3	2	1	1	4	1	1	1	5	1	2	0	1	2	2	3	1	1	2	2	3	0	2	2	1	1	2	1	2	1	1	0	2	1	30.5263	3	1	0	1	0.85712	1	22.6153	30.5263	2	0	2
84	Balkh	33	2	3	3	0	1	4	3	1	1	4	1	2	0	2	2	3	3	3	0	3	3	3	0	3	3	0	0	3	0	0	1	3	0	0	2	31.5789	3	1	0	1	0.773827	1	25.8461	31.5789	0	0	3
40	Balkh	34	2	3	1	2	1	4	3	1	1	2	1	1	stress	1	2	1	3	0	1	3	1	2	3	1	3	1	2	1	1	1	2	2	1	2	2	33.6842	3	1	0	1	0.950748	1	27.9999	33.6842	3	1	2
209	Balkh	21	1	0	0	0	2	3	3	1	6	1	1	2	0	2	1	2	2	2	2	1	1	2	1	1	2	0	0	1	0	1	1	1	2	1	1	24.2105	3	0	0	1	0.86237	1	17.2307	24.2105	1	1	3
117	Balkh	18	1	0	0	0	1	3	3	1	6	3	1	2	0	1	1	3	0	0	0	0	3	3	0	0	0	3	0	0	0	3	0	0	1	3	1	17.8947	2	0	0	1	0.815977	1	7.53844	17.8947	3	0	0
118	Balkh	18	1	0	0	0	1	3	3	1	6	4	1	2	0	1	1	2	0	3	0	0	0	3	0	3	0	3	0	0	0	3	0	0	0	3	1	22.1052	2	0	0	1	0.815977	1	9.69228	22.1052	0	0	0
137	Balkh	18	1	0	0	0	1	3	3	1	6	3	1	2	0	1	1	3	0	3	0	0	3	3	0	0	0	3	0	0	0	3	0	0	0	3	1	20	2	0	0	1	0.815977	1	7.53844	20	0	0	0
71	Balkh	18	1	0	0	0	2	2	4	4	6	1	1	2	0	2	0	0	0	0	3	0	3	3	0	1	0	3	0	0	0	3	0	0	1	3	1	17.8947	2	0	1	1	0.960878	1	7.53844	17.8947	3	0	0
293	Balkh	18	1	0	0	0	1	2	3	4	6	1	1	2	0	1	1	0	1	0	2	1	1	3	3	0	0	1	1	1	1	2	0	0	0	0	1	17.8947	2	0	0	1	0.815977	1	10.7692	17.8947	3	0	2
61	Balkh	18	1	0	0	0	2	3	3	4	6	2	1	2	0	1	2	2	2	1	2	2	2	3	0	2	0	2	1	2	0	2	0	0	0	0	1	24.2105	3	0	0	1	0.940839	1	16.1538	24.2105	2	0	1
207	Balkh	18	1	0	0	0	2	3	3	Arabic	6	1	1	1	hand fracture	1	1	1	0	2	2	0	2	3	0	0	0	3	2	0	0	3	0	0	0	1	1	18.9473	2	0	0	1	0.972491	1	7.53844	18.9473	1	0	0
48	Balkh	18	1	0	0	0	1	3	3	1	6	3	1	2	0	2	0	2	2	2	0	1	2	2	1	2	1	2	1	1	0	0	1	3	0	0	1	22.1052	2	0	0	1	0.635974	1	16.1538	22.1052	1	1	1
55	Balkh	18	1	0	0	0	1	2	3	4	6	2	1	2	0	1	0	1	1	3	3	3	3	3	1	0	0	3	0	1	0	3	0	1	0	0	1	24.2105	3	0	0	1	0.815977	1	11.8461	24.2105	0	0	0
57	Balkh	18	1	0	0	0	2	3	3	4	6	2	1	1	gastric ulcer	2	1	1	1	2	1	0	3	3	0	1	3	0	0	0	1	0	1	1	2	1	1	20	2	0	0	1	0.933016	1	11.8461	20	1	0	3
139	Balkh	18	1	0	0	0	1	3	2	1	6	5	1	2	0	2	1	3	3	0	0	0	3	3	2	2	1	0	1	3	3	1	0	0	0	1	1	25.2631	3	0	0	1	0.635974	1	18.3076	25.2631	3	0	3
47	Balkh	18	1	0	0	0	1	2	3	1	6	3	1	2	0	2	0	1	0	1	1	0	2	3	3	3	0	0	1	2	2	0	2	0	0	2	1	22.1052	2	0	0	1	0.635974	1	16.1538	22.1052	2	0	3
54	Balkh	18	1	0	0	0	1	2	3	1	6	1	1	2	0	2	0	1	0	1	1	0	2	3	3	3	0	0	1	2	2	0	2	0	0	2	1	22.1052	2	0	0	1	0.635974	1	16.1538	22.1052	2	0	3
3	Balkh	18	1	0	0	0	1	2	2	5	6	4	1	2	0	2	1	1	1	2	0	1	2	3	0	2	0	2	2	1	1	2	0	0	0	2	1	22.1052	2	0	0	1	0.635974	1	11.8461	22.1052	1	0	1
192	Balkh	18	1	0	0	0	1	3	3	2	6	3	1	2	0	2	1	3	2	0	1	2	1	3	0	0	1	3	0	0	2	2	1	1	1	1	1	25.2631	3	0	0	1	0.635974	1	14	25.2631	3	0	0
59	Balkh	19	1	0	0	0	1	3	3	1	6	3	1	2	0	2	0	1	1	3	2	0	1	2	1	0	2	3	2	1	0	3	1	0	0	0	1	23.1579	2	0	0	1	0.635974	1	11.8461	23.1579	0	1	0
229	Balkh	19	1	0	0	0	1	4	1	3	6	5	1	2	0	2	1	1	1	1	1	2	2	3	1	1	1	3	0	0	0	3	0	0	0	0	1	20	2	0	0	1	0.635974	1	9.69228	20	2	0	0
160	Balkh	19	1	0	0	0	1	4	3	1	6	3	1	2	0	1	2	2	2	2	1	1	2	3	0	0	2	1	1	0	0	2	1	0	0	1	1	22.1052	2	0	0	1	0.815977	1	14	22.1052	1	0	2
138	Balkh	19	1	0	0	0	1	3	3	1	6	3	1	2	0	2	0	1	1	3	0	0	1	0	0	2	1	1	0	0	1	2	1	2	0	2	1	17.8947	2	0	0	1	0.635974	1	10.7692	17.8947	0	3	2
188	Balkh	20	1	0	0	0	1	4	3	1	6	3	1	2	0	2	1	0	3	0	3	1	1	3	2	3	1	1	0	0	0	3	0	0	0	0	1	22.1052	2	0	0	1	0.635974	1	15.0769	22.1052	3	0	2
290	Balkh	20	1	0	0	0	1	4	3	3	6	3	1	2	0	1	3	1	1	1	1	1	0	3	1	1	1	1	1	1	1	1	1	1	0	1	1	23.1579	2	0	0	1	0.815977	1	16.1538	23.1579	2	0	2
106	Balkh	20	1	0	0	0	1	4	2	1	6	4	1	2	0	1	0	1	1	0	1	2	2	3	1	2	1	1	1	1	1	2	0	1	0	1	1	21.0526	2	0	0	1	0.815977	1	14	21.0526	3	0	2
96	Balkh	20	1	0	0	0	1	4	3	1	6	4	1	2	0	1	0	0	0	0	2	1	0	3	2	2	2	3	0	3	3	3	0	0	0	1	1	26.3157	3	0	0	1	0.815977	1	14	26.3157	3	0	0
253	Balkh	20	1	0	0	0	1	4	3	1	6	3	1	2	0	1	0	0	1	2	0	1	3	3	1	0	0	3	0	1	1	3	0	0	1	1	1	18.9473	2	0	0	1	0.815977	1	5.3846	18.9473	1	0	0
217	Balkh	21	1	0	0	0	1	4	3	1	6	3	1	2	0	2	1	0	0	2	0	1	2	3	0	2	0	3	0	0	2	3	1	2	2	0	1	23.1579	2	0	0	1	0.635974	1	7.53844	23.1579	1	0	0
288	Balkh	21	1	0	0	0	1	4	3	Arabic	6	4	1	2	0	2	1	0	1	1	2	1	0	1	1	1	1	1	1	1	1	0	1	1	1	1	1	18.9473	2	0	0	1	0.635974	1	14	18.9473	2	2	2
187	Balkh	21	1	0	0	0	1	4	3	1	6	3	1	2	0	1	1	1	0	1	2	1	1	1	0	1	1	1	2	0	0	1	1	1	1	2	1	18.9473	2	0	0	1	0.815977	1	14	18.9473	2	2	2
132	Balkh	21	1	0	0	0	1	4	2	3	6	5	1	2	0	1	0	0	0	1	1	2	0	3	3	0	0	1	0	0	0	2	1	2	0	2	1	18.9473	2	0	0	1	0.815977	1	11.8461	18.9473	2	0	2
85	Balkh	22	2	0	0	0	1	4	3	1	6	2	1	2	0	1	2	1	2	0	0	2	0	1	0	2	3	0	2	2	0	0	3	2	0	1	1	24.2105	3	0	0	1	0.818341	1	23.6922	24.2105	3	2	3
277	Balkh	22	1	0	0	0	1	4	3	1	6	3	1	2	0	1	1	0	1	2	1	1	1	3	1	1	1	2	1	1	3	2	1	0	1	1	1	25.2631	3	0	0	1	0.815977	1	11.8461	25.2631	1	0	1
58	Balkh	22	1	0	0	0	1	4	3	4	6	3	1	2	0	1	2	1	0	2	2	2	0	3	0	0	0	1	1	3	3	0	0	2	0	2	1	25.2631	3	0	0	1	0.815977	1	16.1538	25.2631	1	0	2
34	Balkh	23	1	0	0	0	1	4	2	3	6	4	1	2	0	1	2	0	3	1	1	2	1	3	1	1	1	2	0	2	1	1	1	1	0	1	1	25.2631	3	0	0	1	0.815977	1	17.2307	25.2631	2	0	1
204	Balkh	23	1	0	0	0	1	4	2	2	6	4	1	2	0	1	1	1	2	0	1	1	2	3	1	1	1	1	0	2	1	1	0	0	0	1	1	18.9473	2	0	0	1	0.815977	1	12.923	18.9473	3	0	2
281	Balkh	23	1	0	0	0	1	4	2	2	6	5	1	2	0	2	1	0	0	2	1	1	0	3	1	0	1	3	1	0	1	2	2	1	1	1	1	23.1579	2	0	0	1	0.635974	1	10.7692	23.1579	1	0	0
33	Balkh	30	2	0	0	0	1	4	1	3	6	5	1	2	0	1	2	0	2	2	0	2	2	3	2	1	1	2	0	1	0	2	0	0	0	1	2	22.1052	2	0	0	1	0.867037	1	12.923	22.1052	1	0	1
143	Saman	18	1	0	0	0	1	3	2	1.0	6	4	1	2	0	2	0	0	1	0	1	1	2	3	1	0	2	3	0	0	2	3	0	0	0	1	1	18.9473	2	0	0	1	0.374226	0	7.53844	18.9473	3	0	0
97	Saman	18	1	0	0	0	1	4	3	1.0	6	3	1	2	0	2	1	0	1	0	1	2	1	1	3	0	1	1	0	1	1	1	0	2	1	3	1	21.0526	2	0	0	1	0.374226	0	16.1538	21.0526	3	2	2
266	Saman	18	1	0	0	0	1	4	3	1.0	6	4	1	2	0	1	1	0	0	0	1	1	0	1	0	3	3	1	2	1	0	1	1	1	0	3	1	21.0526	2	0	0	1	0.602829	1	18.3076	21.0526	3	2	2
19	Kabul	21	1	0	0	0	1	5	2	2.0	6	1	1	1	headache	1	3	0	3	3	3	1	3	0	0	0	0	3	0	0	0	1	2	2	0	0	1	22.1052	2	0	0	1	0.874867	1	15.0769	22.1052	0	3	0
299	Saman	25	1	0	0	0	1	5	3	2.0	6	3	1	2	0	1	1	3	1	1	2	1	0	0	0	1	0	1	2	2	0	1	0	2	0	1	1	20	2	0	0	1	0.602829	1	17.2307	20	2	3	2
151	Saman	36	2	9	4	5	1	1	2	3.0	5	4	1	2	0	1	2	1	1	0	1	2	1	1	0	2	3	1	0	3	0	1	0	2	0	2	2	23.1579	2	0	0	1	0.847723	1	20.4615	23.1579	3	2	2
297	Saman	42	2	9	6	3	1	3	3	2.0	5	3	1	1	HTN	1	1	1	1	1	1	2	1	0	0	3	1	1	0	1	0	1	1	2	1	2	2	21.0526	2	0	0	1	0.925236	1	17.2307	21.0526	2	3	2
276	Saman	57	2	9	2	7	1	1	1	3.0	5	5	1	1	osteoporosis, HTN	1	2	3	1	1	1	1	1	1	0	3	2	2	0	0	1	1	2	3	0	1	2	26.3157	3	0	0	1	0.925236	1	20.4615	26.3157	2	2	1
103	Saman	65	2	9	5	4	1	1	1	3.0	5	5	1	2	0	1	2	3	0	1	2	1	3	0	0	2	1	1	0	1	0	1	0	2	0	0	2	17.8947	2	0	0	1	0.847723	1	15.0769	17.8947	2	3	2
50	Saman	53	2	8	2	2	1	2	3	1.0	5	3	1	1	back ache, HTN	1	0	2	3	2	2	2	1	1	1	2	3	1	0	0	0	1	0	2	1	0	2	24.2105	3	0	0	1	0.917901	1	18.3076	24.2105	1	2	2
120	Saman	53	2	8	3	5	1	1	3	2.0	5	2	1	1	bilary obstraction	1	1	2	0	1	1	0	1	1	0	2	1	1	1	0	0	2	1	2	1	0	2	17.8947	2	0	0	1	0.917901	1	11.8461	17.8947	2	2	2
271	Saman	58	2	8	6	2	1	1	1	3.0	5	5	1	2	0	1	0	3	0	1	1	1	2	0	0	3	2	1	1	1	0	1	1	1	0	1	2	18.9473	2	0	0	1	0.834147	1	16.1538	18.9473	2	3	2
41	Saman	30	2	7	2	5	1	2	3	3.0	5	3	1	2	0	1	1	1	2	1	3	2	1	1	1	3	0	1	1	1	0	1	1	1	0	2	2	24.2105	3	0	0	1	0.819618	1	20.4615	24.2105	2	2	2
201	Saman	37	2	7	5	2	1	1	3	4.0	5	3	1	2	0	1	1	2	1	1	3	1	0	1	0	1	2	1	1	0	0	1	0	1	0	1	2	18.9473	2	0	0	1	0.819618	1	15.0769	18.9473	2	2	2
9	Saman	43	2	7	3	4	1	2	2	1.0	5	4	1	1	kidney disease	1	2	3	1	2	1	2	1	0	0	2	3	1	1	1	0	1	1	1	0	2	2	25.2631	3	0	0	1	0.909917	1	21.5384	25.2631	1	3	2
168	Saman	44	2	7	4	3	1	1	1	1.0	5	5	1	1	HTN	1	1	1	2	1	3	1	1	1	1	2	3	2	0	1	0	1	0	2	0	1	2	24.2105	3	0	0	1	0.909917	1	19.3846	24.2105	2	2	1
46	Saman	47	2	7	1	6	1	1	4	3.0	5	3	1	2	0	1	0	2	1	2	2	1	1	1	0	1	3	1	0	0	1	2	0	1	0	1	2	20	2	0	1	1	0.946839	1	12.923	20	1	2	2
244	Saman	48	2	7	3	4	2	1	2	3.0	5	2	1	2	0	1	1	0	1	1	2	1	0	0	0	2	3	1	0	1	0	2	1	3	0	2	2	22.1052	2	0	0	1	0.942184	1	18.3076	22.1052	2	3	2
112	Saman	49	2	7	2	5	1	1	3	3.0	5	3	1	2	0	1	2	3	1	2	1	0	0	2	0	3	2	2	0	0	1	1	0	2	1	1	2	25.2631	3	0	0	1	0.819618	1	16.1538	25.2631	1	1	1
158	Saman	65	3	7	4	3	1	1	3	3.0	5	3	1	1	osteoporosis	1	2	1	1	2	0	2	1	1	0	3	3	1	0	1	0	1	2	2	0	2	2	25.2631	3	0	0	1	0.911205	1	20.4615	25.2631	1	2	2
82	Saman	28	2	6	4	2	2	1	3	3.0	5	2	1	2	0	2	1	2	1	2	1	2	0	2	0	1	3	2	2	0	0	1	1	1	0	0	1	23.1579	2	0	0	1	0.800295	1	16.1538	23.1579	1	1	1
156	Saman	38	2	6	0	6	1	1	3	3.0	5	3	1	1	kidney disease	1	1	3	1	1	3	2	1	0	0	3	1	1	1	1	0	1	1	2	1	2	2	26.3157	3	0	0	1	0.901239	1	22.6153	26.3157	2	3	2
170	Saman	45	2	6	5	1	1	1	1	3.0	5	5	1	2	0	1	1	0	1	1	1	0	1	1	0	2	3	1	1	2	0	2	0	1	0	1	2	18.9473	2	0	0	1	0.804116	1	14	18.9473	2	2	2
173	Saman	60	2	6	6	0	1	1	3	1.0	5	2	1	2	0	1	1	2	0	2	0	1	2	0	0	2	1	1	0	1	1	1	0	1	1	2	2	17.8947	2	0	0	1	0.804116	1	11.8461	17.8947	1	3	2
229	Saman	44	2	5	1	4	1	1	3	3.0	5	3	1	2	0	1	1	0	1	1	2	1	0	0	0	3	0	1	0	2	0	2	1	1	0	2	2	18.9473	2	0	0	1	0.787626	1	15.0769	18.9473	2	3	2
292	Saman	50	3	5	3	1	1	1	4	1.0	5	1	1	1	kidney stone	1	1	0	1	2	2	2	0	1	2	3	0	2	0	1	0	1	0	2	0	2	2	23.1579	2	0	1	1	0.970442	1	17.2307	23.1579	1	2	1
138	Saman	28	2	4	2	2	1	1	2	3.0	5	3	1	2	0	1	2	1	1	2	3	1	2	1	0	2	3	1	0	1	0	1	0	2	0	1	1	23.1579	2	0	0	1	0.69831	1	18.3076	23.1579	1	2	2
200	Saman	20	2	2	1	1	1	3	3	4.0	5	2	1	2	0	1	2	0	1	2	2	1	1	1	0	3	3	2	0	1	0	1	0	2	1	3	1	26.3157	3	0	0	1	0.653888	1	19.3846	26.3157	1	2	1
39	Saman	32	2	2	1	1	1	2	1	3.0	5	4	1	2	0	2	1	1	0	1	1	1	2	0	0	2	3	1	1	2	0	1	0	1	0	1	2	17.8947	2	0	0	1	0.518653	1	15.0769	17.8947	2	3	2
27	Saman	51	3	2	1	1	1	1	2	3.0	5	5	1	2	0	2	2	1	1	0	1	1	3	2	1	0	1	0	2	1	1	2	3	1	0	0	2	21.0526	2	0	0	1	0.522601	1	16.1538	21.0526	3	1	3
55	Saman	19	2	1	0	1	1	5	3	3.0	5	2	1	2	0	1	2	1	1	2	2	1	1	1	0	2	3	1	1	1	0	1	0	1	0	1	1	22.1052	2	0	0	1	0.630562	1	17.2307	22.1052	1	2	2
246	Saman	21	2	1	0	1	2	3	2	3.0	5	2	1	2	0	1	2	2	0	2	1	1	0	1	0	2	0	1	0	1	0	1	1	2	0	1	1	18.9473	2	0	0	1	0.85958	1	14	18.9473	1	2	2
43	Saman	23	2	1	1	0	1	2	4	3.0	5	1	1	2	0	1	0	1	0	1	0	2	1	1	2	2	3	2	2	1	0	2	1	3	1	1	1	26.3157	3	0	1	1	0.869967	1	19.3846	26.3157	2	2	1
56	Saman	23	2	1	0	1	1	5	3	4.0	5	3	1	2	0	1	1	0	0	2	2	1	1	1	0	3	2	1	0	1	0	2	0	2	0	2	1	21.0526	2	0	0	1	0.630562	1	15.0769	21.0526	1	2	2
38	Saman	35	2	1	1	0	1	3	1	1.0	5	5	1	2	0	2	0	1	1	1	3	1	1	1	0	1	2	1	0	1	2	1	0	2	1	3	2	23.1579	2	0	0	1	0.493276	0	16.1538	23.1579	2	2	2
250	Saman	68	3	1	0	1	1	1	2	1.0	5	1	1	1	osteoporosis	1	0	2	0	0	1	0	1	2	1	3	3	1	0	0	0	1	0	2	1	1	2	18.9473	2	0	0	1	0.848022	1	14	18.9473	3	1	2
33	Saman	18	1	0	0	0	1	4	2	3.0	5	2	1	2	0	2	0	1	0	1	0	1	1	1	0	2	3	1	1	2	0	1	0	2	1	1	1	18.9473	2	0	0	1	0.374226	0	14	18.9473	2	2	2
198	Saman	18	1	0	0	0	1	4	4	3.0	5	1	1	2	0	1	1	1	2	2	2	1	0	1	1	2	1	1	0	1	0	1	3	1	0	1	1	23.1579	2	0	1	1	0.856105	1	18.3076	23.1579	1	2	2
222	Saman	18	1	0	0	0	1	4	4	3.0	5	1	1	2	0	1	1	0	2	2	1	2	0	1	1	3	1	1	0	2	0	1	1	2	1	1	1	24.2105	3	0	1	1	0.856105	1	18.3076	24.2105	1	2	2
245	Saman	18	1	0	0	0	2	2	2	3.0	5	2	1	2	0	1	0	0	0	0	1	1	1	3	3	0	3	3	2	0	1	3	2	1	0	1	1	25.2631	3	0	0	1	0.844808	1	15.0769	25.2631	3	0	0
34	Saman	18	2	0	0	0	1	4	3	3.0	5	2	1	2	0	2	1	2	1	1	1	2	1	1	1	2	2	2	1	2	1	1	0	1	1	2	1	26.3157	3	0	0	1	0.377938	0	19.3846	26.3157	2	2	1
40	Saman	18	1	0	0	0	1	4	3	3.0	5	3	1	2	0	1	0	0	1	1	2	2	1	1	1	3	0	1	1	1	0	1	0	2	1	2	1	21.0526	2	0	0	1	0.602829	1	16.1538	21.0526	2	2	2
233	Saman	18	1	0	0	0	1	4	2	1.0	5	3	1	2	0	1	2	0	2	0	2	3	2	0	1	3	3	1	0	0	0	1	0	1	0	2	1	22.1052	2	0	0	1	0.602829	1	20.4615	22.1052	3	3	2
83	Saman	19	2	0	0	0	2	1	3	3.0	5	2	1	2	0	2	1	0	1	1	1	1	2	0	1	0	2	3	1	0	2	3	0	0	1	1	1	20	2	0	0	1	0.685436	1	9.69228	20	2	3	0
127	Saman	19	2	0	0	0	1	4	1	1.0	5	5	1	2	0	2	1	2	1	1	3	1	0	2	1	2	1	1	1	1	0	1	0	1	0	3	1	24.2105	3	0	0	1	0.377938	0	19.3846	24.2105	2	1	2
194	Saman	19	1	0	0	0	1	4	4	4.0	5	2	1	2	0	2	0	0	1	2	2	1	2	0	1	0	1	2	2	1	0	2	1	3	2	3	1	25.2631	3	0	1	1	0.700968	1	17.2307	25.2631	1	3	1
148	Saman	20	1	0	0	0	1	4	4	4.0	5	2	1	2	0	2	0	0	1	1	1	1	1	1	1	1	2	1	1	3	1	1	1	1	1	1	1	21.0526	2	0	1	1	0.700968	1	15.0769	21.0526	2	2	2
93	Saman	21	1	0	0	0	1	5	1	1.0	5	4	1	2	0	1	2	2	3	1	1	2	1	0	1	2	1	1	1	1	0	1	0	0	2	1	1	23.1579	2	0	0	1	0.602829	1	18.3076	23.1579	2	3	2
24	Saman	21	2	0	0	0	1	4	3	3.0	5	5	1	2	0	1	0	1	1	1	1	2	1	0	1	3	3	2	0	1	0	1	2	3	1	1	1	25.2631	3	0	0	1	0.60661	1	20.4615	25.2631	2	3	1
269	Saman	21	1	0	0	0	1	5	3	3.0	5	3	1	2	0	1	3	2	1	1	1	3	0	1	1	2	0	2	2	1	0	1	0	3	0	1	1	26.3157	3	0	0	1	0.602829	1	21.5384	26.3157	2	2	1
270	Saman	22	1	0	0	0	1	5	3	3.0	5	3	1	2	0	1	2	0	0	2	2	2	0	1	0	3	0	2	0	2	0	0	0	1	0	1	1	18.9473	2	0	0	1	0.602829	1	14	18.9473	1	2	1
114	Saman	22	2	0	0	0	1	4	3	1.0	5	3	1	2	0	1	1	0	1	1	1	1	1	1	1	0	0	1	0	1	1	1	1	2	3	1	1	18.9473	2	0	0	1	0.60661	1	10.7692	18.9473	2	2	2
87	Saman	22	2	0	0	0	2	1	3	3.0	5	2	1	2	0	2	1	1	2	2	2	1	0	2	0	2	2	2	0	0	0	1	0	1	1	3	1	24.2105	3	0	0	1	0.685436	1	16.1538	24.2105	1	1	1
285	Saman	28	1	0	0	0	1	1	2	4.0	5	1	1	2	0	2	1	0	0	0	1	1	3	0	2	1	1	0	2	1	2	1	2	0	2	1	1	18.9473	2	0	0	1	0.374226	0	14	18.9473	3	3	3
49	Saman	30	2	0	0	0	1	5	2	3.0	5	4	1	2	0	1	1	0	2	2	2	3	1	1	0	1	3	1	0	1	1	1	0	2	0	1	2	23.1579	2	0	0	1	0.690606	1	17.2307	23.1579	1	2	2
107	Saman	31	2	0	0	0	1	1	5	3.0	5	1	1	2	0	1	1	0	1	1	0	1	2	1	1	2	0	1	0	2	1	2	0	2	0	1	2	17.8947	2	0	1	1	0.89743	1	11.8461	17.8947	2	2	2
189	Saman	32	1	0	0	0	1	2	5	4.0	5	1	1	2	0	1	1	0	1	1	1	1	1	1	3	2	1	2	0	1	0	2	0	2	1	3	2	24.2105	3	0	1	1	0.895965	1	17.2307	24.2105	2	2	1
173	Balkh	60	3	11	4	7	1	1	3	1	5	4	1	1	HPT	1	1	0	3	1	0	0	2	3	2	0	0	2	0	3	0	2	0	0	0	1	2	18.9473	2	0	0	1	0.978261	1	10.7692	18.9473	2	0	1
208	Balkh	50	3	9	6	3	2	1	3	1	5	1	1	1	asthma	2	2	1	0	0	2	2	1	2	2	2	2	1	1	1	1	1	0	1	0	2	2	24.2105	3	0	0	1	0.981097	1	19.3846	24.2105	3	1	2
215	Balkh	36	2	8	3	5	2	1	4	1	5	1	1	1	headach	2	0	2	0	2	2	2	0	0	2	0	3	1	2	2	0	1	2	2	0	2	2	26.3157	3	0	1	1	0.994503	1	22.6153	26.3157	1	3	2
82	Balkh	37	2	7	4	3	2	1	3	4	5	2	1	2	0	1	1	0	1	1	2	2	2	3	0	1	0	2	0	0	0	2	0	0	3	3	2	22.1052	2	0	0	1	0.979427	1	10.7692	22.1052	2	0	1
257	Balkh	44	2	6	5	1	1	1	5	1	5	2	1	2	0	2	0	1	0	3	3	0	2	3	0	0	1	3	0	0	0	3	0	0	0	3	2	21.0526	2	0	1	1	0.948774	1	8.61536	21.0526	0	0	0
176	Balkh	27	2	5	1	4	1	1	3	1	5	3	1	2	0	1	2	1	2	1	0	2	2	3	0	0	0	2	0	2	1	2	0	0	1	2	1	22.1052	2	0	0	1	0.882142	1	11.8461	22.1052	2	0	1
180	Balkh	30	2	5	2	3	1	1	4	1	5	2	1	2	0	1	2	0	1	1	0	0	2	3	1	2	0	1	1	1	0	1	1	2	0	2	2	20	2	0	1	1	0.976995	1	14	20	2	0	2
80	Balkh	38	2	5	3	2	2	1	3	4	5	1	1	2	0	1	2	0	2	0	3	2	2	3	1	1	2	1	1	2	2	0	0	1	2	0	2	26.3157	3	0	0	1	0.974911	1	18.3076	26.3157	3	0	2
240	Balkh	65	2	5	3	2	1	4	1	1	5	5	1	1	HPT	1	2	0	2	0	1	2	3	2	3	3	2	0	0	2	0	1	1	2	0	2	2	26.3157	3	0	0	1	0.960136	1	23.6922	26.3157	3	1	3
222	Balkh	23	2	3	2	1	1	2	3	4	5	3	1	2	0	1	1	1	2	0	2	2	2	1	2	2	2	1	0	2	0	1	1	1	0	1	1	23.1579	2	0	0	1	0.859335	1	20.4615	23.1579	3	2	2
25	Balkh	32	2	3	2	1	1	1	1	5	5	5	1	2	0	2	1	1	2	2	1	2	2	3	0	0	1	2	1	2	0	2	0	0	0	1	2	22.1052	2	0	0	1	0.776997	1	12.923	22.1052	1	0	1
254	Balkh	22	2	2	1	1	1	2	3	2	5	3	1	2	0	2	1	1	3	2	1	2	2	3	1	1	0	2	0	3	0	2	0	0	0	1	1	24.2105	3	0	0	1	0.684999	1	15.0769	24.2105	1	0	1
22	Balkh	26	2	2	1	1	1	4	2	3	5	4	1	2	0	1	2	1	2	2	1	2	1	3	0	2	2	1	1	2	0	1	1	1	0	1	1	26.3157	3	0	0	1	0.846607	1	19.3846	26.3157	1	0	2
28	Balkh	30	2	2	1	1	1	4	3	1	5	3	1	2	0	1	2	0	3	1	1	2	2	3	1	1	1	1	0	2	0	1	2	1	0	1	2	24.2105	3	0	0	1	0.888757	1	18.3076	24.2105	2	0	2
129	Balkh	24	2	1	1	0	1	4	1	1	5	5	1	2	0	2	2	2	2	1	1	0	1	2	0	1	0	2	1	2	1	2	1	0	0	1	1	22.1052	2	0	0	1	0.662688	1	14	22.1052	2	1	1
210	Balkh	26	2	1	1	0	1	2	3	1	5	3	1	1	obstetric problem	1	0	0	2	0	1	2	2	3	1	2	1	0	0	2	2	2	1	1	1	1	1	23.1579	2	0	0	1	0.917249	1	15.0769	23.1579	3	0	3
184	Balkh	26	2	1	0	1	1	3	3	1	5	2	1	2	0	1	2	0	2	1	0	2	2	3	1	1	1	2	0	3	1	2	0	1	1	2	1	26.3157	3	0	0	1	0.832952	1	16.1538	26.3157	2	0	1
63	Balkh	35	2	1	1	0	2	1	3	1	5	1	1	2	0	2	0	2	0	0	0	0	3	3	0	3	3	3	2	2	0	3	3	0	0	0	2	25.2631	3	0	0	1	0.910711	1	16.1538	25.2631	3	0	0
177	Balkh	18	1	0	0	0	1	2	3	1	5	2	1	1	kidneys problem	1	1	1	2	1	1	2	2	3	0	2	2	2	2	2	0	1	0	1	0	0	1	24.2105	3	0	0	1	0.907893	1	17.2307	24.2105	2	0	1
79	Balkh	20	2	0	0	0	2	1	3	2	5	1	1	1	gastric ulcer	2	1	2	0	1	1	0	0	3	1	1	0	2	1	0	2	1	0	0	2	1	1	20	2	0	0	1	0.933998	1	8.61536	20	2	0	1
292	Balkh	20	1	0	0	0	2	1	5	5	5	1	3	2	0	2	0	1	1	0	2	0	0	2	0	1	2	2	0	1	0	3	1	0	0	1	1	17.8947	2	0	1	1	0.983238	1	10.7692	17.8947	3	1	1
255	Balkh	21	1	0	0	0	1	3	4	1	5	1	1	1	black jaundice	1	0	2	2	1	0	2	0	1	0	0	2	2	2	3	0	1	0	2	0	2	1	23.1579	2	0	1	1	0.974771	1	18.3076	23.1579	2	2	1
235	Balkh	23	1	0	0	0	1	4	3	1	5	3	1	2	0	1	1	2	1	2	2	1	1	2	0	1	1	2	2	1	0	2	1	0	0	1	1	23.1579	2	0	0	1	0.815977	1	15.0769	23.1579	1	1	1
168	Balkh	23	2	0	0	0	2	1	3	3	5	3	1	2	0	2	1	0	0	0	2	1	2	3	0	2	1	2	0	0	0	1	3	1	2	2	1	22.1052	2	0	0	1	0.864236	1	14	22.1052	3	0	1
269	Balkh	24	1	0	0	0	1	3	3	2	5	4	1	2	0	2	0	0	3	3	3	3	0	1	0	0	1	1	1	0	0	1	1	1	0	3	1	23.1579	2	0	0	1	0.635974	1	17.2307	23.1579	0	2	2
83	Balkh	26	2	0	0	0	1	3	3	4	5	1	1	2	0	2	0	0	0	0	0	0	2	3	0	0	3	3	1	0	0	3	1	0	1	2	1	17.8947	2	0	0	1	0.639628	1	7.53844	17.8947	3	0	0
126	Kabul	46	2	6	2	4	1	5	3	1.0	4	2	1	2	0	1	3	0	2	0	0	2	3	0	2	1	0	2	1	0	0	1	3	1	0	2	2	21.0526	2	0	0	1	0.894805	1	18.3076	21.0526	3	3	1
289	Saman	34	2	2	2	0	1	3	3	3.0	4	2	1	2	0	2	0	1	1	2	2	0	0	1	1	1	2	2	2	1	0	1	1	2	2	1	2	24.2105	3	0	0	1	0.518653	1	16.1538	24.2105	1	2	1
29	Saman	22	2	1	1	0	1	5	1	1.0	4	3	1	2	0	1	0	1	1	0	1	0	3	1	1	3	0	3	1	3	1	0	1	1	2	1	1	22.1052	2	0	0	1	0.630562	1	15.0769	22.1052	3	2	0
123	Saman	18	1	0	0	0	1	2	2	1.0	4	1	1	2	0	1	3	0	2	3	0	3	2	0	0	2	3	1	1	1	0	1	0	0	1	0	1	22.1052	2	0	0	1	0.602829	1	16.1538	22.1052	0	3	2
182	Saman	19	1	0	0	0	1	4	1	1.0	4	4	1	2	0	1	0	0	2	2	1	2	1	1	0	1	0	1	1	3	0	2	1	2	3	1	1	24.2105	3	0	0	1	0.602829	1	15.0769	24.2105	1	2	2
30	Saman	21	1	0	0	0	1	5	3	1.0	4	2	1	2	0	1	1	1	3	0	1	1	3	0	1	0	0	0	3	1	1	3	1	1	0	1	1	20	2	0	0	1	0.602829	1	16.1538	20	3	3	3
18	Kabul	24	1	0	0	0	1	5	3	1.0	4	2	1	2	0	1	0	0	2	0	0	2	3	0	2	1	0	2	1	0	0	1	3	1	0	2	1	17.8947	2	0	0	1	0.75875	1	15.0769	17.8947	3	3	1
226	Saman	26	1	0	0	0	1	5	3	4.0	4	2	1	2	0	1	0	1	0	1	0	2	1	0	1	3	1	1	0	1	0	2	1	3	1	2	1	21.0526	2	0	0	1	0.602829	1	16.1538	21.0526	2	3	2
195	Saman	27	1	0	0	0	1	5	4	4.0	4	1	1	2	0	1	1	0	2	2	2	1	1	1	2	3	1	1	1	0	0	2	0	1	2	2	1	25.2631	3	0	1	1	0.856105	1	17.2307	25.2631	1	2	2
104	Balkh	36	2	7	2	5	1	1	2	1	4	4	1	1	covid19	1	1	1	0	3	3	1	3	2	1	2	2	1	0	1	0	3	0	0	1	2	2	25.2631	3	0	0	1	0.967222	1	15.0769	25.2631	0	1	2
107	Balkh	32	2	5	4	1	1	4	3	1	4	3	1	2	0	2	0	0	0	3	1	0	3	3	2	0	1	3	0	0	1	0	0	0	3	0	2	17.8947	2	0	0	1	0.810205	1	4.30768	17.8947	0	0	0
109	Balkh	18	1	0	0	0	1	3	3	1	4	2	1	2	0	2	0	0	0	3	0	0	3	3	0	3	0	3	3	0	0	3	1	0	2	0	1	22.1052	2	0	0	1	0.635974	1	7.53844	22.1052	0	0	0
258	Balkh	18	1	0	0	0	2	4	2	1	4	2	1	2	0	2	0	2	0	2	0	0	3	3	0	0	3	3	2	0	0	3	0	0	0	3	1	22.1052	2	0	0	1	0.86237	1	10.7692	22.1052	1	0	0
274	Balkh	20	1	0	0	0	1	4	3	1	4	3	1	2	0	2	1	1	1	3	1	0	1	3	1	1	1	3	1	1	0	3	1	1	0	0	1	24.2105	3	0	0	1	0.635974	1	11.8461	24.2105	0	0	0
234	Balkh	21	1	0	0	0	1	4	1	1	4	5	1	2	0	1	0	3	0	3	0	0	1	3	0	1	1	3	1	1	0	3	2	1	0	0	1	23.1579	2	0	0	1	0.815977	1	10.7692	23.1579	0	0	0
233	Balkh	21	1	0	0	0	1	4	3	1	4	3	1	2	0	2	0	3	2	1	0	1	1	3	0	1	3	3	2	0	1	1	1	1	0	1	1	25.2631	3	0	0	1	0.635974	1	16.1538	25.2631	2	0	0
236	Balkh	22	1	0	0	0	1	4	1	1	4	5	1	2	0	2	0	3	0	3	0	0	1	3	0	1	1	3	1	1	0	3	2	1	0	0	1	23.1579	2	0	0	1	0.635974	1	10.7692	23.1579	0	0	0
12	Balkh	23	1	0	0	0	1	4	1	1	4	5	1	2	0	1	1	1	0	3	0	0	0	3	0	1	0	2	0	0	0	3	2	2	0	2	1	21.0526	2	0	0	1	0.815977	1	9.69228	21.0526	0	0	1
31	Saman	65	2	8	3	5	1	1	1	1.0	3	4	1	2	0	2	0	1	1	2	3	1	3	0	3	1	1	1	2	3	2	0	1	1	1	1	2	26.3157	3	1	0	1	0.660542	1	20.4615	26.3157	1	3	2
242	Saman	51	2	7	3	4	1	1	3	3.0	3	2	1	2	0	1	2	2	1	2	1	3	0	1	0	3	3	1	0	1	0	1	1	1	0	1	2	25.2631	3	1	0	1	0.816911	1	20.4615	25.2631	1	2	2
207	Saman	41	2	5	3	2	1	4	3	3.0	3	3	1	2	0	1	2	0	1	2	2	1	1	1	1	2	0	2	0	2	0	2	1	2	0	0	2	22.1052	2	1	0	1	0.784565	1	15.0769	22.1052	1	2	1
115	Saman	41	2	5	3	2	1	1	3	3.0	3	1	1	2	0	1	1	0	1	1	2	3	0	2	1	2	2	2	0	0	1	1	1	1	0	1	2	23.1579	2	1	0	1	0.784565	1	16.1538	23.1579	2	1	1
161	Saman	28	2	3	1	2	1	4	1	3.0	3	5	1	1	kidney disease	1	2	3	1	2	1	1	0	2	0	2	2	1	1	2	0	1	0	0	0	0	1	22.1052	2	1	0	1	0.820298	1	16.1538	22.1052	1	1	2
291	Saman	18	1	0	0	0	1	4	3	3.0	3	3	1	2	0	1	2	1	2	1	2	3	1	1	1	2	0	2	0	0	0	1	2	3	1	1	1	26.3157	3	1	0	1	0.598462	1	20.4615	26.3157	2	2	1
42	Saman	23	1	0	0	0	1	4	2	3.0	3	2	1	2	0	1	1	0	2	2	2	2	1	1	2	3	1	2	0	2	0	2	0	2	0	1	1	26.3157	3	1	0	1	0.598462	1	19.3846	26.3157	1	2	1
256	Balkh	23	2	2	1	1	1	1	3	1	3	3	1	2	0	1	0	2	0	3	3	0	3	3	0	0	0	3	2	0	0	3	0	0	0	0	1	20	2	1	0	1	0.844228	1	7.53844	20	0	0	0
49	Balkh	25	2	1	1	0	1	3	2	4	3	2	1	2	0	1	0	2	2	2	1	2	1	2	1	2	1	2	1	2	0	1	0	2	0	1	1	25.2631	3	1	0	1	0.830403	1	18.3076	25.2631	1	1	1
169	Balkh	18	1	0	0	0	1	2	3	3	3	3	1	2	0	2	0	2	2	1	2	0	2	3	0	0	3	2	0	0	0	1	0	0	1	2	1	20	2	1	0	1	0.631749	1	11.8461	20	2	0	1
44	Balkh	22	1	0	0	0	2	1	2	5	3	2	1	2	0	2	1	0	2	0	2	0	0	0	2	1	1	1	1	0	0	2	3	2	1	2	1	22.1052	2	1	0	1	0.860195	1	18.3076	22.1052	3	3	2
122	Balkh	23	1	0	0	0	1	4	3	1	3	4	1	2	0	1	2	0	2	1	2	1	2	2	1	2	3	2	1	1	0	2	1	2	0	0	1	26.3157	3	1	0	1	0.813228	1	19.3846	26.3157	2	1	1
129	Kabul	37	2	5	4	1	1	4	3	2.0	2	5	1	2	0	2	2	1	3	3	2	3	0	0	1	0	0	1	0	2	0	2	3	0	0	0	2	24.2105	3	1	0	1	0.748315	1	18.3076	24.2105	0	3	2
122	Kabul	41	2	5	3	2	1	5	2	2.0	2	3	1	2	0	2	0	0	0	0	3	1	3	1	3	1	0	0	0	3	0	3	3	1	0	0	2	20	2	1	0	1	0.748315	1	16.1538	20	3	2	3
21	Kabul	34	2	4	1	3	1	5	3	1.0	2	5	1	2	0	1	2	1	3	3	2	3	0	0	1	2	0	1	0	2	0	2	3	0	0	0	2	26.3157	3	1	0	1	0.872082	1	20.4615	26.3157	0	3	2
54	Saman	27	2	3	1	2	1	5	4	3.0	2	2	1	2	0	1	2	1	1	1	3	1	1	1	1	3	2	1	1	0	0	1	0	1	1	2	1	24.2105	3	1	1	1	0.889491	1	19.3846	24.2105	2	2	2
188	Saman	30	2	3	3	0	1	5	2	4.0	2	3	1	2	0	1	3	1	2	0	1	1	2	0	2	2	3	2	1	0	1	1	0	1	0	0	2	22.1052	2	1	0	1	0.748265	1	18.3076	22.1052	3	3	1
14	Kabul	22	1	0	0	0	1	5	2	2.0	2	3	1	2	0	2	0	0	0	0	3	1	3	1	3	1	0	0	1	1	0	3	3	1	0	0	1	18.9473	2	1	0	1	0.548903	1	15.0769	18.9473	3	2	3
32	Saman	23	1	0	0	0	1	5	2	3.0	2	3	1	2	0	1	1	2	2	0	0	2	1	0	0	3	1	2	3	1	0	2	2	2	0	0	1	24.2105	3	1	0	1	0.598462	1	20.4615	24.2105	3	3	1
30	Kabul	23	1	0	0	0	1	5	2	1.0	2	3	1	2	0	1	3	3	0	0	3	0	1	0	0	1	0	2	3	0	0	0	1	1	0	1	1	18.9473	2	1	0	1	0.755402	1	17.2307	18.9473	3	3	1
58	Saman	24	2	0	0	0	1	5	3	1.0	2	3	1	2	0	1	1	0	1	1	1	1	1	1	1	3	2	1	0	1	0	1	0	1	0	2	1	18.9473	2	1	0	1	0.602258	1	15.0769	18.9473	2	2	2
260	Saman	24	1	0	0	0	1	5	2	4.0	2	2	1	1	nervious problem	1	2	1	2	0	2	1	0	0	1	0	2	2	2	1	0	0	2	1	2	3	1	25.2631	3	1	0	1	0.768154	1	21.5384	25.2631	3	3	1
2	Saman	25	1	0	0	0	1	5	4	3.0	2	2	1	2	0	1	1	0	1	0	1	1	1	1	1	3	3	1	1	2	0	1	1	2	1	3	1	25.2631	3	1	1	1	0.853848	1	21.5384	25.2631	3	2	2
300	Saman	25	1	0	0	0	1	4	4	1.0	2	2	1	2	0	1	1	0	0	0	2	2	0	2	0	3	1	1	1	2	0	2	0	2	1	3	1	24.2105	3	1	1	1	0.853848	1	18.3076	24.2105	3	1	2
119	Saman	27	2	0	0	0	1	5	2	2.0	2	2	1	2	0	1	1	0	2	2	2	1	1	1	3	3	1	2	0	0	1	1	0	1	1	0	1	23.1579	2	1	0	1	0.602258	1	15.0769	23.1579	1	2	1
262	Saman	29	2	0	0	0	1	5	1	3.0	2	5	1	2	0	1	0	2	2	1	1	2	1	0	1	3	3	2	1	0	0	1	1	3	0	1	1	25.2631	3	1	0	1	0.602258	1	21.5384	25.2631	2	3	1
294	Balkh	19	1	0	0	0	2	3	3	1	2	2	1	2	0	1	1	1	1	0	1	1	2	3	2	0	2	0	2	2	0	0	1	1	2	3	1	24.2105	3	1	0	1	0.939817	1	19.3846	24.2105	3	0	3
152	Balkh	21	1	0	0	0	1	4	3	4	2	2	1	2	0	1	2	0	0	3	0	1	3	3	1	0	0	3	0	0	0	3	1	1	0	3	1	22.1052	2	1	0	1	0.813228	1	9.69228	22.1052	0	0	0
2	Balkh	22	1	0	0	0	1	3	2	2	2	4	1	2	0	1	2	1	2	2	0	2	1	3	0	1	1	2	0	2	0	2	1	0	0	1	1	23.1579	2	1	0	1	0.813228	1	14	23.1579	1	0	1
223	Balkh	22	1	0	0	0	1	4	3	1	2	2	1	2	0	1	0	1	3	0	0	3	2	3	0	0	0	3	1	2	0	3	0	0	0	2	1	22.1052	2	1	0	1	0.813228	1	12.923	22.1052	3	0	0
226	Balkh	23	1	0	0	0	1	4	1	1	2	5	1	2	0	2	0	3	0	0	0	0	0	3	0	1	1	3	0	1	1	3	0	1	1	1	1	20	2	1	0	1	0.631749	1	8.61536	20	3	0	0
162	Balkh	23	1	0	0	0	1	4	3	3	2	1	1	2	0	1	2	1	1	0	0	0	1	3	0	1	2	3	0	1	3	0	1	0	1	2	1	22.1052	2	1	0	1	0.813228	1	11.8461	22.1052	3	0	0
144	Balkh	25	1	0	0	0	1	4	1	2	2	5	1	2	0	2	1	2	1	1	1	2	2	3	0	1	1	1	0	1	0	1	0	0	0	1	1	17.8947	2	1	0	1	0.631749	1	11.8461	17.8947	2	0	2
26	Balkh	26	1	0	0	0	1	4	2	1	2	4	1	2	0	1	2	0	2	2	1	2	0	3	0	1	1	2	1	2	0	2	0	0	0	2	1	24.2105	3	1	0	1	0.813228	1	15.0769	24.2105	1	0	1
220	Balkh	27	2	0	0	0	1	4	2	2	2	3	1	2	0	2	1	0	0	2	3	2	1	3	2	3	0	1	0	0	1	1	1	1	0	2	1	24.2105	3	1	0	1	0.635422	1	16.1538	24.2105	1	0	2
297	Balkh	30	1	0	0	0	1	4	2	3	2	5	1	2	0	1	3	1	1	0	0	2	0	2	2	0	1	1	0	2	0	1	0	1	0	1	2	18.9473	2	1	0	1	0.863066	1	15.0769	18.9473	3	1	2
138	Kabul	43	2	8	5	3	1	1	2	2.0	1	3	1	2	0	2	0	0	1	0	3	0	1	0	0	1	0	2	3	3	3	0	2	2	0	0	2	21.0526	2	1	0	1	0.801275	1	16.1538	21.0526	3	3	1
91	Saman	52	2	8	5	3	1	5	1	1.0	1	5	1	1	HTN	1	1	2	0	1	2	1	1	1	0	2	3	1	0	1	0	1	0	1	0	0	2	17.8947	2	1	0	1	0.916519	1	14	17.8947	2	2	2
75	Saman	50	2	7	3	4	1	5	3	1.0	1	4	1	2	0	2	0	1	2	0	2	3	0	0	0	3	2	0	0	0	2	0	2	2	0	3	2	23.1579	2	1	0	1	0.637416	1	21.5384	23.1579	3	3	3
106	Kabul	35	2	5	1	4	1	5	2	1.0	1	4	1	2	0	2	0	1	1	3	0	0	0	0	1	1	3	0	0	0	0	1	2	2	1	1	2	17.8947	2	1	0	1	0.748315	1	12.923	17.8947	0	3	3
62	Saman	32	2	4	2	2	1	5	2	1.0	1	3	1	2	0	1	2	1	1	1	1	0	1	1	0	3	2	1	1	1	0	1	0	1	1	1	2	20	2	1	0	1	0.766907	1	15.0769	20	2	2	2
127	Kabul	25	2	1	1	0	1	5	1	2.0	1	5	1	2	0	2	3	0	3	3	3	2	3	0	0	0	0	3	0	0	0	1	2	2	0	0	1	23.1579	2	1	0	1	0.577764	1	16.1538	23.1579	0	3	0
225	Saman	28	2	1	0	1	1	5	1	3.0	1	5	1	2	0	1	1	0	1	0	1	1	2	3	2	3	2	3	1	2	0	1	0	1	0	1	1	24.2105	3	1	0	1	0.626311	1	17.2307	24.2105	3	0	0
15	Kabul	29	2	1	1	0	1	5	2	1.0	1	5	1	2	0	2	3	0	0	2	3	1	1	0	0	0	0	0	2	0	0	2	3	3	3	0	1	23.1579	2	1	0	1	0.577764	1	16.1538	23.1579	1	3	3
123	Kabul	29	2	1	1	0	1	5	2	1.0	1	5	2	2	0	2	3	0	0	2	3	1	1	0	3	0	0	0	2	0	0	2	3	3	3	0	1	26.3157	3	1	0	1	0.678935	1	19.3846	26.3157	1	3	3
121	Kabul	23	1	0	0	0	1	5	2	1.0	1	5	1	2	0	2	0	0	3	0	3	3	3	3	3	0	2	0	0	0	1	0	3	3	0	0	1	25.2631	3	1	0	1	0.548903	1	21.5384	25.2631	3	0	3
45	Balkh	29	2	4	2	2	1	4	1	4	1	5	1	2	0	2	1	2	0	0	0	0	2	3	3	1	2	1	2	0	3	2	0	2	0	2	1	25.2631	3	1	0	1	0.723467	1	16.1538	25.2631	3	0	2
93	Balkh	57	2	4	1	3	1	3	3	1	1	3	1	2	0	1	0	0	0	3	3	0	3	3	0	0	1	3	0	2	0	3	0	1	0	0	2	20	2	1	0	1	0.905765	1	7.53844	20	0	0	0
43	Balkh	32	2	3	2	1	1	4	2	1	1	3	1	1	gastric ulcer	1	1	0	3	0	2	1	1	1	1	1	1	0	1	1	1	3	0	0	0	0	2	17.8947	2	1	0	1	0.950748	1	12.923	17.8947	3	2	3
42	Balkh	37	2	3	1	2	1	4	3	1	1	3	1	2	0	2	1	0	0	0	3	1	1	3	3	3	3	0	1	1	0	1	3	0	0	0	2	24.2105	3	1	0	1	0.773827	1	20.4615	24.2105	3	0	3
37	Balkh	47	2	3	1	2	1	4	3	1	1	1	1	2	0	1	3	1	1	0	1	0	3	0	1	0	3	3	1	1	2	3	0	1	1	1	2	24.2105	3	1	0	1	0.896733	1	15.0769	24.2105	3	3	0
105	Balkh	48	3	3	1	2	1	4	3	1	1	3	1	1	rheumatism	1	2	0	1	0	2	2	2	3	0	0	1	2	1	3	0	2	1	1	0	2	2	24.2105	3	1	0	1	0.951483	1	17.2307	24.2105	3	0	1
50	Balkh	23	2	2	1	1	1	4	1	2	1	5	1	2	0	2	0	1	2	1	1	0	0	1	0	0	2	1	2	2	2	3	3	0	0	1	1	23.1579	2	1	0	1	0.681057	1	15.0769	23.1579	2	2	2
94	Balkh	51	2	1	0	1	1	3	3	1	1	3	1	2	0	1	0	2	0	3	3	0	3	3	0	3	1	3	0	0	0	3	0	0	0	0	2	22.1052	2	1	0	1	0.876355	1	9.69228	22.1052	0	0	0
74	Balkh	22	1	0	0	0	1	4	3	3	1	3	1	2	0	1	0	3	0	3	0	0	2	1	0	3	2	3	0	0	0	3	0	0	0	3	1	22.1052	2	1	0	1	0.813228	1	11.8461	22.1052	0	2	0
128	Balkh	28	1	0	0	0	1	4	2	3	1	5	1	1	gastric ulcer	1	1	0	3	1	0	2	2	3	0	0	1	0	0	2	0	0	0	2	1	1	1	17.8947	2	1	0	1	0.90636	1	12.923	17.8947	2	0	3
189	Balkh	28	2	0	0	0	1	4	3	4	1	3	1	1	eyes problem	1	1	2	1	0	1	1	1	2	0	2	1	2	0	1	0	2	1	1	0	1	1	20	2	1	0	1	0.907694	1	14	20	3	1	1
95	Balkh	35	1	0	0	0	1	4	3	1	1	3	1	2	0	2	1	0	1	1	0	1	1	3	1	2	0	2	0	2	1	1	0	1	0	0	2	17.8947	2	1	0	1	0.712917	1	9.69228	17.8947	2	0	1
174	Balkh	25	2	3	2	1	1	4	3	1	6	3	1	2	0	2	1	0	0	1	0	0	2	3	0	0	0	2	0	0	0	3	0	0	0	0	1	10.5263	1	0	0	0	0.706488	1	1.07692	10.5263	2	0	1
146	Balkh	18	1	0	0	0	1	3	3	1	6	2	1	2	0	2	0	0	0	3	0	0	0	3	0	0	0	3	0	0	1	3	0	0	0	3	1	16.8421	2	0	0	1	0.635974	1	3.23076	16.8421	0	0	0
175	Balkh	18	1	0	0	0	1	3	3	1	6	3	1	2	0	2	0	2	0	1	0	0	2	3	0	0	0	3	0	0	1	3	1	0	0	2	1	16.8421	2	0	0	1	0.635974	1	5.3846	16.8421	2	0	0
298	Balkh	18	1	0	0	0	1	3	3	1	6	3	1	2	0	1	1	1	1	0	0	1	2	3	1	0	0	1	0	1	0	1	1	1	0	0	1	13.6842	1	0	0	0	0.815977	1	8.61536	13.6842	3	0	2
282	Balkh	18	1	0	0	0	1	3	3	1	6	4	1	2	0	2	0	1	0	2	0	0	0	2	0	0	0	2	2	0	0	2	0	0	0	0	1	11.5789	1	0	0	0	0.635974	1	3.23076	11.5789	1	1	1
161	Balkh	18	1	0	0	0	1	4	3	1	6	3	1	2	0	2	1	1	0	2	2	1	2	3	0	0	0	2	0	0	0	2	1	0	0	1	1	16.8421	2	0	0	1	0.635974	1	7.53844	16.8421	1	0	1
124	Balkh	18	1	0	0	0	1	3	3	1	6	3	1	2	0	2	0	0	0	0	0	1	1	3	2	0	2	3	0	0	0	3	0	0	0	1	1	15.7894	1	0	0	0	0.635974	1	6.46152	15.7894	3	0	0
283	Balkh	20	1	0	0	0	1	4	3	1	6	3	1	2	0	1	1	0	1	2	0	0	0	3	0	0	1	2	0	0	1	2	1	1	0	0	1	15.7894	1	0	0	0	0.815977	1	5.3846	15.7894	1	0	1
227	Balkh	20	1	0	0	0	1	4	2	3	6	4	1	2	0	2	1	1	1	1	1	0	1	2	0	0	0	2	0	0	0	2	0	0	0	0	1	11.5789	1	0	0	0	0.635974	1	4.30768	11.5789	2	1	1
133	Balkh	20	1	0	0	0	1	4	1	1	6	5	1	2	0	1	0	0	0	0	1	1	2	3	0	2	0	3	0	0	0	3	2	0	0	0	1	15.7894	1	0	0	0	0.815977	1	6.46152	15.7894	3	0	0
273	Balkh	20	1	0	0	0	1	4	1	2	6	5	1	2	0	2	0	1	0	0	0	0	0	0	3	0	0	0	3	0	0	3	0	0	0	0	1	10.5263	1	0	0	0	0.635974	1	7.53844	10.5263	3	3	3
285	Balkh	20	1	0	0	0	1	4	3	1	6	4	1	2	0	2	1	0	1	2	0	1	1	3	0	0	0	3	0	0	0	3	0	1	0	0	1	15.7894	1	0	0	0	0.635974	1	4.30768	15.7894	1	0	0
284	Balkh	20	1	0	0	0	1	4	2	1	6	4	1	2	0	2	1	0	1	2	0	1	0	0	1	3	1	1	0	0	0	1	1	1	1	1	1	16.8421	2	0	0	1	0.635974	1	11.8461	16.8421	1	3	2
126	Balkh	20	1	0	0	0	1	4	2	2	6	5	1	1	eye problem	1	1	0	0	1	0	0	0	3	1	1	1	2	0	0	0	3	0	0	0	1	1	14.7368	1	0	0	0	0.907893	1	5.3846	14.7368	2	0	1
130	Balkh	20	1	0	0	0	1	4	3	1	6	3	1	2	0	1	0	0	0	0	0	2	1	3	0	0	1	2	0	0	0	2	1	0	0	2	1	13.6842	1	0	0	0	0.815977	1	6.46152	13.6842	3	0	1
15	Balkh	20	1	0	0	0	1	4	3	1	6	3	1	2	0	2	1	0	1	3	0	1	1	2	0	0	0	1	0	2	0	2	0	1	0	2	1	16.8421	2	0	0	1	0.635974	1	8.61536	16.8421	0	1	2
230	Balkh	21	1	0	0	0	1	3	3	1	6	1	1	2	0	2	0	0	0	3	0	0	0	3	0	0	0	3	1	0	0	3	0	0	0	0	1	13.6842	1	0	0	0	0.635974	1	1.07692	13.6842	0	0	0
228	Balkh	21	1	0	0	0	1	4	3	1	6	3	1	2	0	2	0	0	0	3	0	0	3	3	0	0	0	3	0	0	0	3	1	0	0	0	1	13.6842	1	0	0	0	0.635974	1	1.07692	13.6842	0	0	0
289	Balkh	21	1	0	0	0	1	4	2	1	6	3	1	2	0	2	0	3	0	1	0	0	0	3	0	0	0	3	0	0	0	3	0	0	0	0	1	13.6842	1	0	0	0	0.635974	1	3.23076	13.6842	2	0	0
120	Balkh	21	1	0	0	0	1	4	1	1	6	5	1	2	0	2	0	1	1	2	0	0	1	2	0	0	1	2	1	0	0	2	0	0	0	1	1	13.6842	1	0	0	0	0.635974	1	5.3846	13.6842	1	1	1
121	Balkh	21	1	0	0	0	1	4	2	2	6	5	1	2	0	1	1	0	3	1	2	0	0	3	0	0	2	1	0	0	0	1	0	0	0	2	1	16.8421	2	0	0	1	0.815977	1	10.7692	16.8421	2	0	2
102	Balkh	21	1	0	0	0	1	2	3	sadat	6	1	1	2	0	1	0	0	0	3	0	0	2	3	0	0	0	3	0	0	0	3	1	0	0	2	1	15.7894	1	0	0	0	0.815977	1	3.23076	15.7894	0	0	0
119	Balkh	22	1	0	0	0	1	4	3	1	6	5	1	2	0	2	0	0	1	2	0	1	0	3	0	0	0	1	3	1	0	2	0	0	0	0	1	14.7368	1	0	0	0	0.635974	1	6.46152	14.7368	1	0	2
299	Balkh	22	1	0	0	0	1	4	4	1	6	5	1	2	0	2	0	0	1	2	0	1	2	3	0	1	1	2	0	2	0	2	0	0	0	0	1	15.7894	1	0	1	0	0.872581	1	6.46152	15.7894	1	0	1
131	Balkh	26	1	0	0	0	1	4	2	1	6	1	2	2	0	2	0	0	1	1	0	0	3	0	0	0	2	0	0	1	0	2	0	0	0	1	1	8.42104	1	0	0	0	0.729722	1	5.3846	8.42104	2	3	3
192	Saman	18	1	0	0	0	1	4	2	1.0	6	3	1	2	0	1	0	0	1	0	0	0	2	0	0	1	0	0	0	1	0	1	0	1	0	0	1	5.26315	1	0	0	0	0.602829	1	4.30768	5.26315	3	3	3
293	Saman	18	1	0	0	0	1	4	3	1.0	6	1	1	2	0	1	0	0	1	1	2	1	2	1	0	1	0	0	0	1	0	1	0	1	0	0	1	10.5263	1	0	0	0	0.602829	1	7.53844	10.5263	2	2	3
102	Saman	18	1	0	0	0	1	4	1	3.0	6	5	1	2	0	1	1	1	0	1	0	1	2	0	0	3	1	1	1	1	0	0	1	1	0	1	1	14.7368	1	0	0	0	0.602829	1	12.923	14.7368	2	3	2
145	Saman	18	1	0	0	0	1	4	4	1.0	6	1	1	2	0	1	1	0	1	1	1	2	2	1	0	1	0	1	1	1	2	0	0	1	0	1	1	15.7894	1	0	1	0	0.856105	1	10.7692	15.7894	2	2	2
10	Saman	18	1	0	0	0	1	4	2	1.0	6	3	1	2	0	1	0	1	0	1	1	2	0	1	1	3	1	1	0	1	0	1	0	0	0	1	1	15.7894	1	0	0	0	0.602829	1	11.8461	15.7894	2	2	2
248	Saman	18	1	0	0	0	1	4	1	3.0	6	5	1	2	0	1	1	0	0	0	1	0	1	0	0	1	0	1	0	1	0	1	0	2	0	1	1	9.47367	1	0	0	0	0.602829	1	7.53844	9.47367	3	3	2
51	Saman	19	1	0	0	0	1	4	1	1.0	6	5	1	2	0	2	1	0	1	0	1	1	2	0	0	1	0	1	0	0	0	1	0	1	0	1	1	9.47367	1	0	0	0	0.374226	0	7.53844	9.47367	3	3	2
130	Saman	20	1	0	0	0	1	5	3	3.0	6	3	1	2	0	1	3	2	1	0	0	0	3	0	0	1	0	0	0	0	0	1	1	1	0	0	1	10.5263	1	0	0	0	0.602829	1	9.69228	10.5263	3	3	3
116	Saman	20	1	0	0	0	1	5	3	1.0	6	3	1	2	0	1	1	0	1	0	0	0	2	1	0	1	0	0	0	0	0	1	0	1	0	1	1	7.36841	1	0	0	0	0.602829	1	5.3846	7.36841	3	2	3
294	Saman	20	2	0	0	0	1	5	3	1.0	6	2	1	2	0	2	1	1	0	0	2	0	3	0	1	1	1	2	0	0	1	0	0	2	0	3	1	15.7894	1	0	0	0	0.377938	0	12.923	15.7894	3	3	1
199	Saman	22	1	0	0	0	1	5	1	3.0	6	5	1	1	kidney disease	1	0	0	1	1	1	1	2	0	0	3	2	0	0	1	0	1	0	1	1	0	1	13.6842	1	0	0	0	0.77138	1	10.7692	13.6842	2	3	3
52	Saman	22	1	0	0	0	1	5	3	1.0	6	3	1	2	0	2	0	0	1	0	1	1	2	0	0	1	1	1	0	1	0	0	0	1	0	1	1	9.47367	1	0	0	0	0.374226	0	8.61536	9.47367	3	3	2
247	Saman	33	2	8	6	2	1	2	1	3.0	5	5	1	2	0	1	1	0	2	1	1	0	1	0	0	2	1	1	0	0	0	1	0	2	0	0	2	12.6316	1	0	0	0	0.834147	1	9.69228	12.6316	2	3	2
234	Saman	38	2	8	4	4	1	1	3	4.0	5	2	1	2	0	1	0	0	1	1	1	1	2	1	1	3	1	1	0	0	0	1	0	2	0	1	2	15.7894	1	0	0	0	0.834147	1	11.8461	15.7894	2	2	2
231	Saman	58	2	8	5	3	1	3	1	1.0	5	5	1	1	HTN,osteoprosis	1	0	0	1	1	0	0	2	0	0	1	0	0	0	1	0	0	0	1	0	1	2	6.31578	1	0	0	0	0.917901	1	5.3846	6.31578	2	3	3
152	Saman	35	2	7	2	5	1	1	3	3.0	5	3	1	2	0	1	0	1	0	1	0	1	2	0	1	1	2	1	0	1	0	1	0	1	0	1	2	12.6316	1	0	0	0	0.819618	1	9.69228	12.6316	2	3	2
205	Saman	44	2	6	1	5	1	1	3	3.0	5	3	1	2	0	1	1	0	0	1	1	1	2	1	0	1	1	1	0	1	1	1	1	2	0	1	2	15.7894	1	0	0	0	0.804116	1	10.7692	15.7894	2	2	2
275	Saman	45	2	5	2	3	1	1	3	1.0	5	2	1	2	0	2	2	3	1	2	1	0	0	3	0	0	1	0	0	0	0	0	0	3	0	0	2	16.8421	2	0	0	1	0.5937	1	11.8461	16.8421	1	0	3
251	Saman	25	2	4	2	2	1	1	2	1.0	5	1	1	2	0	1	2	0	0	0	0	0	0	1	2	3	2	3	0	0	0	0	0	2	0	1	1	16.8421	2	0	0	1	0.69831	1	12.923	16.8421	3	2	0
12	Saman	31	2	3	2	1	1	4	3	1.0	5	3	1	2	0	1	1	0	1	1	1	1	1	0	0	2	3	1	0	0	0	1	0	1	0	2	2	15.7894	1	0	0	0	0.751679	1	12.923	15.7894	2	3	2
254	Saman	32	2	3	2	1	2	1	2	1.0	5	1	1	2	0	1	1	0	0	2	1	0	1	0	0	0	0	0	0	0	0	0	0	0	0	1	2	5.26315	1	0	0	0	0.915658	1	3.23076	5.26315	1	3	3
157	Saman	35	2	3	3	0	1	3	1	1.0	5	4	1	2	0	1	0	0	1	0	1	1	1	1	0	2	1	1	0	0	0	0	0	1	0	1	2	10.5263	1	0	0	0	0.751679	1	8.61536	10.5263	3	2	2
124	Saman	65	3	3	1	2	1	1	4	3.0	5	1	1	1	cardiac disease	1	1	0	1	0	0	1	2	1	0	0	1	1	0	1	0	1	0	1	1	0	2	10.5263	1	0	1	0	0.964025	1	6.46152	10.5263	3	2	2
179	Saman	23	2	2	0	2	1	3	1	3.0	5	5	1	2	0	1	2	0	0	0	1	0	1	0	0	1	0	0	0	0	0	1	0	1	0	1	1	7.36841	1	0	0	0	0.653888	1	6.46152	7.36841	3	3	3
106	Saman	27	2	2	1	1	1	4	5	3.0	5	1	1	2	0	1	0	0	1	1	1	0	2	0	0	1	0	1	0	0	2	1	0	1	0	0	1	9.47367	1	0	1	0	0.881029	1	4.30768	9.47367	2	3	2
219	Saman	29	2	2	0	2	1	3	1	4.0	5	4	1	2	0	1	0	1	0	1	1	1	2	0	0	1	0	1	0	1	0	0	0	1	0	0	1	8.42104	1	0	0	0	0.653888	1	6.46152	8.42104	2	3	2
137	Saman	31	2	2	1	1	1	1	3	3.0	5	2	1	2	0	1	0	0	1	1	1	0	2	0	0	2	0	0	0	1	0	0	0	1	0	1	2	8.42104	1	0	0	0	0.732245	1	7.53844	8.42104	2	3	3
29	Kabul	21	2	1	0	1	1	4	3	4.0	5	1	1	2	0	2	0	0	0	0	3	3	3	0	0	3	0	0	0	0	3	0	1	0	0	0	1	13.6842	1	0	0	0	0.582199	1	10.7692	13.6842	3	3	3
203	Saman	21	2	1	0	1	1	2	3	3.0	5	2	1	2	0	1	0	0	1	0	1	1	2	0	0	1	0	1	0	0	0	0	0	1	0	0	1	6.31578	1	0	0	0	0.630562	1	5.3846	6.31578	3	3	2
176	Saman	21	2	1	0	1	1	4	1	3.0	5	5	1	2	0	1	0	0	1	1	1	1	2	0	0	2	0	0	0	0	0	1	0	1	0	1	1	9.47367	1	0	0	0	0.630562	1	7.53844	9.47367	2	3	3
223	Saman	21	2	1	0	1	1	4	1	3.0	5	5	1	2	0	1	0	1	1	1	0	1	1	0	0	1	3	1	0	0	0	1	0	1	0	1	1	12.6316	1	0	0	0	0.630562	1	9.69228	12.6316	2	3	2
258	Saman	22	2	1	0	1	1	4	3	1.0	5	1	1	2	0	1	1	0	0	0	1	1	3	0	0	2	3	1	0	0	0	0	0	1	1	1	1	12.6316	1	0	0	0	0.630562	1	10.7692	12.6316	3	3	2
1	Saman	23	2	1	0	1	1	3	3	3.0	5	3	1	2	0	2	0	0	1	0	1	2	1	1	0	1	3	2	0	0	1	1	0	1	0	1	1	15.7894	1	0	0	0	0.40209	0	10.7692	15.7894	3	2	1
159	Saman	33	2	1	1	0	1	4	2	1.0	5	4	1	2	0	1	1	0	0	1	1	1	2	0	0	1	1	1	1	2	1	1	0	1	0	0	2	13.6842	1	0	0	0	0.711873	1	9.69228	13.6842	2	3	2
89	Saman	18	1	0	0	0	2	1	3	3.0	5	2	1	2	0	2	0	0	0	1	0	1	2	0	0	1	0	1	0	0	0	1	0	1	0	0	1	6.31578	1	0	0	0	0.682016	1	3.23076	6.31578	2	3	2
13	Saman	18	2	0	0	0	1	4	3	1.0	5	3	1	2	0	1	1	1	2	0	0	1	2	0	0	2	1	1	0	0	0	0	0	1	0	1	1	11.5789	1	0	0	0	0.60661	1	10.7692	11.5789	3	3	2
155	Saman	18	1	0	0	0	1	4	3	3.0	5	3	1	2	0	1	0	0	0	1	1	1	2	0	0	2	0	1	0	0	0	0	0	1	0	1	1	8.42104	1	0	0	0	0.602829	1	6.46152	8.42104	2	3	2
74	Saman	18	1	0	0	0	1	4	3	1.0	5	4	1	2	0	1	0	1	0	0	2	0	3	1	0	1	0	0	2	0	2	0	0	2	0	2	1	13.6842	1	0	0	0	0.602829	1	10.7692	13.6842	3	2	3
177	Saman	18	1	0	0	0	1	4	1	3.0	5	5	1	2	0	2	1	0	0	0	0	1	1	0	0	3	1	1	0	0	0	1	1	2	1	2	1	14.7368	1	0	0	0	0.374226	0	11.8461	14.7368	3	3	2
16	Kabul	19	2	0	0	0	1	4	1	1.0	5	5	1	2	0	2	0	0	0	0	0	2	3	0	0	0	0	0	1	0	0	0	3	1	0	0	1	7.36841	1	0	0	0	0.557313	1	7.53844	7.36841	3	3	3
190	Saman	19	2	0	0	0	1	4	2	1.0	5	3	1	2	0	2	0	0	1	0	0	0	2	0	0	2	1	0	1	0	0	0	0	1	0	0	1	6.31578	1	0	0	0	0.377938	0	6.46152	6.31578	3	3	3
80	Saman	19	1	0	0	0	1	5	2	3.0	5	3	1	2	0	1	0	0	0	3	2	2	3	0	0	0	1	0	2	0	1	0	1	1	2	1	1	16.8421	2	0	0	1	0.602829	1	10.7692	16.8421	0	3	3
140	Saman	19	1	0	0	0	1	3	4	3.0	5	1	1	2	0	1	1	0	0	1	1	1	2	0	0	2	0	1	0	0	0	0	0	1	0	1	1	9.47367	1	0	1	0	0.856105	1	7.53844	9.47367	2	3	2
196	Saman	20	1	0	0	0	1	1	3	5.0	5	5	1	2	0	1	0	0	0	0	1	0	2	0	0	1	0	1	0	1	0	0	0	1	0	0	1	5.26315	1	0	0	0	0.602829	1	4.30768	5.26315	3	3	2
99	Saman	22	1	0	0	0	1	5	3	1.0	5	2	1	2	0	2	1	0	1	1	1	2	1	0	0	2	0	1	1	0	1	1	0	1	0	1	1	14.7368	1	0	0	0	0.374226	0	10.7692	14.7368	2	3	2
267	Saman	23	2	0	0	0	1	4	2	1.0	5	4	1	2	0	1	1	2	0	1	1	1	1	1	0	1	0	1	0	0	0	0	0	2	1	1	1	13.6842	1	0	0	0	0.60661	1	9.69228	13.6842	2	2	2
186	Saman	23	2	0	0	0	1	4	2	1.0	5	4	1	2	0	1	0	0	1	1	1	2	1	0	0	1	2	1	0	1	0	1	0	2	0	1	1	14.7368	1	0	0	0	0.60661	1	11.8461	14.7368	2	3	2
160	Saman	24	2	0	0	0	1	4	1	3.0	5	4	1	2	0	1	0	1	0	0	1	1	3	0	0	2	0	0	0	0	2	3	0	1	0	1	1	12.6316	1	0	0	0	0.60661	1	7.53844	12.6316	3	3	3
128	Saman	26	1	0	0	0	1	1	2	1.0	5	3	1	2	0	2	1	0	1	0	1	2	2	0	1	2	0	1	0	1	0	0	0	1	1	1	1	13.6842	1	0	0	0	0.374226	0	11.8461	13.6842	3	3	2
183	Saman	29	2	0	0	0	1	2	3	1.0	5	3	1	2	0	1	0	0	1	0	1	1	2	0	0	1	0	0	0	1	0	1	0	1	0	0	1	7.36841	1	0	0	0	0.60661	1	6.46152	7.36841	3	3	3
52	Balkh	45	2	6	2	4	1	4	3	1	5	4	1	2	0	2	0	1	1	0	0	1	0	0	1	2	0	0	0	0	2	0	2	1	1	2	2	14.7368	1	0	0	0	0.82533	1	11.8461	14.7368	3	3	3
221	Balkh	50	2	5	2	3	1	1	3	4	5	2	1	1	blood choleterol	2	0	0	0	1	1	1	2	3	0	0	0	0	0	0	0	0	0	0	0	0	2	6.31578	1	0	0	0	0.904667	1	2.15384	6.31578	2	0	3
243	Balkh	31	2	4	2	2	1	4	2	1	5	4	1	2	0	2	0	0	0	0	0	0	0	3	0	0	0	3	0	0	0	3	0	0	0	0	2	9.47367	1	0	0	0	0.794096	1	0	9.47367	3	0	0
5	Balkh	32	2	2	2	0	1	4	1	1	5	5	1	2	0	2	1	0	1	2	0	0	1	3	0	1	0	2	0	0	1	3	0	0	1	1	2	16.8421	2	0	0	1	0.758909	1	4.30768	16.8421	1	0	1
21	Balkh	18	1	0	0	0	1	3	3	1	5	3	1	2	0	2	1	1	0	0	0	0	1	0	0	0	0	0	0	0	0	0	0	0	0	0	1	2.10526	1	0	0	0	0.635974	1	2.15384	2.10526	3	3	3
78	Balkh	20	1	0	0	0	2	1	3	2	5	1	1	2	0	2	0	1	1	2	0	0	1	3	0	0	0	3	0	0	0	2	0	0	0	2	1	14.7368	1	0	0	0	0.86237	1	4.30768	14.7368	1	0	0
124	Kabul	42	2	6	3	3	1	5	1	1.0	4	1	1	2	0	2	0	0	0	0	0	2	3	0	0	0	0	0	1	0	0	0	3	1	0	0	2	7.36841	1	0	0	0	0.770192	1	7.53844	7.36841	3	3	3
131	Kabul	28	2	3	1	2	1	4	2	3.0	4	1	1	2	0	2	1	0	3	0	0	0	3	0	0	0	0	0	1	2	0	0	1	0	0	0	1	8.42104	1	0	0	0	0.630624	1	8.61536	8.42104	3	3	3
111	Kabul	28	2	3	1	2	1	3	2	1.0	4	1	1	2	0	2	0	0	0	3	2	1	1	0	1	1	1	0	3	0	0	0	0	0	0	3	1	15.7894	1	0	0	0	0.630624	1	12.923	15.7894	0	3	3
129	Saman	19	1	0	0	0	1	4	1	3.0	4	4	1	2	0	1	2	1	1	1	0	1	2	1	0	1	0	1	0	0	0	1	1	2	0	1	1	14.7368	1	0	0	0	0.602829	1	10.7692	14.7368	2	2	2
228	Saman	19	1	0	0	0	1	4	3	4.0	4	2	1	2	0	1	0	2	0	0	1	2	0	0	0	2	0	0	0	0	0	1	0	1	0	1	1	10.5263	1	0	0	0	0.602829	1	9.69228	10.5263	3	3	3
19	Saman	21	1	0	0	0	1	3	3	1.0	4	3	1	1	hyperlipidemia	1	1	0	1	1	1	0	1	1	1	2	0	0	0	1	1	1	0	1	0	1	1	13.6842	1	0	0	0	0.77138	1	9.69228	13.6842	2	2	3
137	Kabul	22	1	0	0	0	1	5	5	3.0	4	4	1	2	0	2	0	0	0	0	3	0	0	0	0	3	0	0	0	3	3	0	1	0	0	0	1	13.6842	1	0	1	0	0.829273	1	10.7692	13.6842	3	3	3
23	Kabul	22	1	0	0	0	1	5	2	2.0	4	1	1	2	0	2	1	0	3	0	0	0	3	0	0	0	0	0	1	2	0	0	1	0	0	0	1	8.42104	1	0	0	0	0.553406	1	8.61536	8.42104	3	3	3
63	Saman	22	2	0	0	0	1	5	3	3.0	4	3	1	2	0	2	0	1	0	0	1	1	2	0	0	1	0	1	0	0	0	0	0	0	0	1	1	6.31578	1	0	0	0	0.377938	0	5.3846	6.31578	3	3	2
92	Saman	22	1	0	0	0	1	5	1	1.0	4	5	1	2	0	2	1	0	0	0	0	0	2	1	1	1	0	1	1	1	0	0	0	1	0	1	1	9.47367	1	0	0	0	0.374226	0	7.53844	9.47367	3	2	2
2	Kabul	23	1	0	0	0	1	5	3	1.0	4	1	1	2	0	1	0	0	0	3	0	1	1	1	0	1	1	0	1	0	0	0	0	1	0	0	1	9.47367	1	0	0	0	0.75875	1	5.3846	9.47367	0	2	3
27	Kabul	23	1	0	0	0	1	5	3	1.0	4	4	1	2	0	1	0	0	0	0	0	0	1	0	0	0	0	0	0	0	0	0	0	0	0	0	1	0	1	0	0	0	0.75875	1	0	0	3	3	3
135	Kabul	23	1	0	0	0	1	5	3	1.0	4	1	1	2	0	2	0	0	0	0	0	0	1	0	0	0	0	0	0	0	0	3	3	3	0	0	1	9.47367	1	0	0	0	0.553406	1	6.46152	9.47367	3	3	3
122	Saman	23	2	0	0	0	1	4	2	1.0	4	3	1	2	0	2	0	1	2	3	3	3	1	1	0	0	1	0	1	0	0	0	0	0	0	0	1	15.7894	1	0	0	0	0.377938	0	11.8461	15.7894	0	2	3
150	Saman	23	2	0	0	0	1	5	2	4.0	4	2	1	2	0	1	0	2	2	0	0	1	3	1	0	0	1	1	1	0	1	0	1	0	2	0	1	13.6842	1	0	0	0	0.60661	1	8.61536	13.6842	3	2	2
187	Saman	23	1	0	0	0	1	4	1	2.0	4	4	1	2	0	1	1	0	0	0	1	0	2	0	0	1	0	1	0	1	0	1	0	0	1	2	1	9.47367	1	0	0	0	0.602829	1	6.46152	9.47367	3	3	2
288	Saman	24	1	0	0	0	1	4	3	3.0	4	2	1	2	0	2	0	2	0	1	1	0	0	0	0	0	0	0	1	1	2	0	0	0	0	0	1	8.42104	1	0	0	0	0.374226	0	5.3846	8.42104	2	3	3
6	Saman	24	1	0	0	0	1	5	2	3.0	4	3	1	2	0	1	1	0	2	1	0	1	2	0	0	1	0	0	0	0	0	1	0	1	0	1	1	9.47367	1	0	0	0	0.602829	1	7.53844	9.47367	2	3	3
65	Saman	24	2	0	0	0	1	5	2	1.0	4	3	1	2	0	1	1	0	1	0	1	2	1	0	0	1	1	1	0	0	0	1	0	2	0	2	1	13.6842	1	0	0	0	0.60661	1	11.8461	13.6842	3	3	2
61	Saman	26	2	0	0	0	1	5	1	3.0	4	4	1	2	0	2	0	1	0	0	0	1	2	1	0	3	1	1	0	1	0	1	0	1	0	0	1	11.5789	1	0	0	0	0.377938	0	8.61536	11.5789	3	2	2
32	Balkh	23	2	1	0	1	1	4	1	1	4	5	1	2	0	1	1	0	0	0	1	0	1	3	0	1	0	3	0	0	0	3	0	0	0	0	1	12.6316	1	0	0	0	0.832952	1	3.23076	12.6316	3	0	0
110	Balkh	18	1	0	0	0	1	2	2	1	4	4	1	2	0	1	0	2	1	0	0	0	1	3	0	1	0	3	0	0	3	3	0	0	0	0	1	16.8421	2	0	0	1	0.815977	1	4.30768	16.8421	3	0	0
14	Balkh	19	1	0	0	0	1	4	3	1	4	2	1	2	0	1	1	1	1	2	1	1	1	0	0	0	0	0	1	1	0	0	0	1	1	1	1	12.6316	1	0	0	0	0.815977	1	9.69228	12.6316	1	3	3
108	Balkh	19	1	0	0	0	1	4	4	1	4	2	1	1	anemia	2	0	0	0	1	0	0	3	3	0	0	0	3	3	0	0	3	0	0	0	2	1	15.7894	1	0	1	0	0.93836	1	5.3846	15.7894	2	0	0
203	Balkh	20	1	0	0	0	1	4	2	4	4	3	1	2	0	2	0	0	0	0	0	0	0	3	0	0	0	3	0	0	0	3	0	0	0	0	1	9.47367	1	0	0	0	0.635974	1	0	9.47367	3	0	0
238	Balkh	21	1	0	0	0	1	4	2	1	4	3	1	2	0	2	0	0	0	0	0	0	0	2	0	0	0	3	0	0	0	3	1	1	3	3	1	16.8421	2	0	0	1	0.635974	1	5.3846	16.8421	3	1	0
202	Balkh	22	1	0	0	0	1	4	2	1	4	5	1	2	0	2	0	0	0	3	0	0	2	3	0	0	0	3	0	0	0	1	1	0	0	0	1	11.5789	1	0	0	0	0.635974	1	1.07692	11.5789	0	0	0
244	Balkh	22	1	0	0	0	1	4	3	1	4	2	1	2	0	1	0	0	1	3	0	0	1	1	0	0	0	3	0	0	0	3	0	0	0	0	1	11.5789	1	0	0	0	0.815977	1	1.07692	11.5789	0	2	0
268	Saman	44	2	6	3	3	1	1	3	3.0	3	3	1	2	0	1	1	1	0	2	1	2	0	0	0	2	0	1	0	1	0	2	0	1	0	2	2	16.8421	2	1	0	1	0.801232	1	11.8461	16.8421	1	3	2
175	Saman	37	2	5	4	1	1	2	3	1.0	3	3	1	2	0	1	2	1	0	1	1	1	1	0	0	2	2	1	0	1	0	1	0	2	0	0	2	15.7894	1	1	0	0	0.784565	1	12.923	15.7894	2	3	2
88	Saman	19	1	0	0	0	2	1	3	3.0	3	2	1	2	0	2	1	0	1	1	0	0	2	0	0	1	0	1	1	0	0	1	0	1	1	0	1	9.47367	1	1	0	0	0.678055	1	5.3846	9.47367	2	3	2
69	Saman	19	1	0	0	0	1	4	3	3.0	3	2	1	2	0	1	0	0	0	0	0	1	0	1	0	3	0	2	0	0	0	1	1	2	1	2	1	14.7368	1	1	0	0	0.598462	1	9.69228	14.7368	3	2	1
164	Saman	20	1	0	0	0	1	4	3	1.0	3	2	1	2	0	1	1	0	1	0	1	2	1	1	0	3	1	1	0	1	0	1	0	2	0	1	1	16.8421	2	1	0	1	0.598462	1	14	16.8421	3	2	2
171	Saman	20	1	0	0	0	1	4	3	1.0	3	4	1	1	meningitis	1	2	0	0	1	0	1	2	0	0	3	1	1	0	1	0	1	0	2	1	1	1	15.7894	1	1	0	0	0.768154	1	11.8461	15.7894	2	3	2
33	Kabul	23	1	0	0	0	1	5	1	2.0	3	5	1	2	0	2	0	2	0	0	0	0	3	0	3	0	0	0	3	0	0	0	0	0	0	0	1	8.42104	1	1	0	0	0.548903	1	8.61536	8.42104	3	3	3
165	Saman	24	1	0	0	0	1	4	1	2.0	3	5	1	2	0	1	1	1	0	0	0	1	2	2	0	2	1	1	0	1	0	0	0	0	0	1	1	11.5789	1	1	0	0	0.598462	1	8.61536	11.5789	3	1	2
169	Saman	25	2	0	0	0	1	4	1	4.0	3	5	1	2	0	1	1	0	1	0	1	1	2	0	0	1	0	1	0	1	0	0	0	1	0	0	1	8.42104	1	1	0	0	0.602258	1	7.53844	8.42104	3	3	2
241	Saman	25	2	0	0	0	1	4	4	3.0	3	2	1	2	0	1	1	0	0	1	2	1	0	0	0	2	0	1	1	1	0	1	0	2	0	1	1	14.7368	1	1	1	0	0.855811	1	11.8461	14.7368	2	3	2
163	Saman	26	2	0	0	0	1	5	1	2.0	3	5	1	2	0	1	0	0	0	0	1	0	2	0	0	1	0	0	0	0	0	1	0	1	0	0	1	4.21052	1	1	0	0	0.602258	1	3.23076	4.21052	3	3	3
81	Balkh	21	1	0	0	0	2	3	3	1	3	3	1	2	0	1	0	1	0	0	0	0	0	3	0	1	2	2	0	1	3	0	0	0	0	0	1	13.6842	1	1	0	0	0.939817	1	5.3846	13.6842	3	0	1
110	Kabul	40	2	8	5	3	1	1	3	1.0	2	2	1	2	0	2	0	0	0	3	0	1	1	2	0	0	0	0	1	0	0	0	0	1	0	0	2	8.42104	1	1	0	0	0.801275	1	3.23076	8.42104	0	1	3
125	Kabul	28	2	3	2	1	1	5	3	1.0	2	3	1	2	0	2	0	0	0	3	0	1	3	0	0	0	0	0	0	0	3	1	2	0	0	0	1	10.5263	1	1	0	0	0.626374	1	3.23076	10.5263	0	3	3
134	Kabul	26	2	2	1	1	1	5	2	1.0	2	2	1	2	0	2	2	2	0	0	2	2	2	0	0	0	0	0	1	0	0	2	2	2	0	1	1	16.8421	2	1	0	1	0.602321	1	15.0769	16.8421	3	3	3
211	Saman	29	2	2	1	1	1	5	3	1.0	2	3	1	2	0	2	0	1	1	0	2	1	1	0	0	1	1	0	1	2	1	0	0	0	1	1	1	13.6842	1	1	0	0	0.422279	0	11.8461	13.6842	3	3	3
108	Kabul	31	2	2	1	1	1	5	3	2.0	2	3	1	2	0	2	0	0	0	3	1	2	3	0	1	0	1	0	0	3	1	0	0	0	0	0	2	12.6316	1	1	0	0	0.68676	1	8.61536	12.6316	0	3	3
20	Saman	24	2	1	1	0	1	5	1	1.0	2	5	1	2	0	2	0	1	0	0	1	2	3	0	0	0	1	0	0	0	0	0	1	0	0	0	1	6.31578	1	1	0	0	0.397721	0	6.46152	6.31578	3	3	3
259	Saman	23	1	0	0	0	1	5	2	4.0	2	4	1	2	0	2	1	0	0	0	2	0	3	0	0	1	0	0	0	0	1	0	0	0	1	0	1	6.31578	1	1	0	0	0.369973	0	4.30768	6.31578	3	3	3
117	Saman	24	2	0	0	0	1	5	3	2.0	2	3	1	2	0	1	0	0	1	1	1	0	2	1	0	2	1	0	0	0	1	1	0	1	1	1	1	12.6316	1	1	0	0	0.602258	1	7.53844	12.6316	2	2	3
26	Kabul	25	2	0	0	0	1	5	2	1.0	2	2	1	2	0	2	2	2	0	0	2	2	2	0	0	0	0	0	1	0	0	2	2	2	0	1	1	16.8421	2	1	0	1	0.552817	1	15.0769	16.8421	3	3	3
280	Saman	25	1	0	0	0	1	5	1	3.0	2	2	1	2	0	2	0	1	0	0	0	0	3	0	0	0	0	0	1	0	0	0	0	0	0	1	1	3.15789	1	1	0	0	0.369973	0	3.23076	3.15789	3	3	3
174	Saman	26	2	0	0	0	1	5	3	1.0	2	2	1	2	0	1	0	1	1	1	0	1	2	0	0	2	0	1	0	0	0	0	0	1	0	1	1	9.47367	1	1	0	0	0.602258	1	7.53844	9.47367	2	3	2
17	Kabul	27	1	0	0	0	1	5	3	1.0	2	3	1	2	0	2	0	0	0	3	0	1	3	0	0	0	0	0	0	0	3	1	2	2	0	0	1	12.6316	1	1	0	0	0.548903	1	5.3846	12.6316	0	3	3
279	Balkh	21	1	0	0	0	1	4	2	1	2	5	1	2	0	2	1	0	2	0	0	3	0	0	1	0	0	0	0	2	1	2	0	0	0	0	1	12.6316	1	1	0	0	0.631749	1	9.69228	12.6316	3	3	3
219	Balkh	22	1	0	0	0	1	4	3	1	2	2	1	2	0	2	1	0	0	1	0	2	2	2	0	0	0	2	1	0	1	1	1	0	0	0	1	12.6316	1	1	0	0	0.631749	1	5.3846	12.6316	2	1	1
245	Balkh	22	1	0	0	0	1	4	3	1	2	2	1	2	0	1	1	0	0	1	0	0	0	3	0	0	0	1	0	0	0	1	1	1	0	0	1	9.47367	1	1	0	0	0.813228	1	3.23076	9.47367	2	0	2
18	Balkh	22	1	0	0	0	1	4	2	5	2	4	1	2	0	1	2	1	0	0	0	0	1	3	0	0	1	3	1	1	0	3	0	0	0	0	1	15.7894	1	1	0	0	0.813228	1	6.46152	15.7894	3	0	0
20	Balkh	24	1	0	0	0	1	4	2	Arabic	2	4	1	2	0	2	0	2	1	0	2	1	1	2	0	1	1	2	0	0	0	3	0	0	0	0	1	15.7894	1	1	0	0	0.631749	1	8.61536	15.7894	3	1	1
11	Balkh	24	4	0	0	0	1	4	1	1	2	5	1	2	0	1	0	0	0	0	0	0	0	0	3	0	2	3	0	0	0	3	2	0	0	1	1	14.7368	1	1	0	0	0.820329	1	8.61536	14.7368	3	3	0
287	Balkh	26	1	0	0	0	1	4	3	1	2	2	1	2	0	1	0	2	0	2	1	0	1	3	0	0	1	3	0	0	0	3	0	0	0	0	1	15.7894	1	1	0	0	0.813228	1	4.30768	15.7894	1	0	0
64	Saman	30	2	5	3	2	1	5	2	3.0	1	3	1	2	0	1	1	1	0	1	1	1	1	0	0	1	2	1	0	1	0	0	0	1	0	1	2	12.6316	1	1	0	0	0.784565	1	10.7692	12.6316	2	3	2
132	Saman	30	2	5	4	1	1	5	3	3.0	1	4	1	2	0	1	1	0	0	0	0	1	3	0	0	2	2	0	0	1	0	1	0	1	0	1	2	10.5263	1	1	0	0	0.784565	1	9.69228	10.5263	3	3	3
107	Kabul	40	2	4	2	2	1	4	2	2.0	1	3	1	2	0	2	3	0	0	0	0	0	3	0	0	0	0	0	0	1	0	0	0	0	1	1	2	6.31578	1	1	0	0	0.728713	1	5.3846	6.31578	3	3	3
284	Saman	29	2	2	1	1	1	1	3	4.0	1	1	1	2	0	2	0	0	2	0	0	0	1	0	0	2	0	0	0	0	0	0	0	0	0	0	1	4.21052	1	1	0	0	0.422279	0	4.30768	4.21052	3	3	3
3	Kabul	32	2	2	1	1	1	5	2	1.0	1	4	1	2	0	2	0	0	0	3	2	0	0	0	0	0	0	0	1	0	0	0	0	0	0	2	2	8.42104	1	1	0	0	0.68676	1	5.3846	8.42104	0	3	3
48	Saman	36	2	1	0	1	1	5	2	3.0	1	3	1	2	0	2	1	0	1	0	0	1	2	1	1	3	2	1	0	0	1	1	0	0	0	1	2	14.7368	1	1	0	0	0.488726	0	10.7692	14.7368	3	2	2
172	Saman	24	2	0	0	0	1	5	3	1.0	1	3	1	2	0	1	0	0	0	0	0	1	3	0	0	2	0	0	0	0	0	1	0	1	0	1	1	6.31578	1	1	0	0	0.602258	1	5.3846	6.31578	3	3	3
287	Saman	26	1	0	0	0	1	5	3	3.0	1	3	1	2	0	2	0	1	0	0	0	0	1	0	0	0	0	0	2	2	3	0	0	0	1	0	1	9.47367	1	1	0	0	0.369973	0	5.3846	9.47367	3	3	3
263	Saman	26	2	0	0	0	1	5	1	3.0	1	5	1	2	0	1	1	3	1	1	1	1	1	0	0	2	0	1	0	1	0	0	0	1	0	2	1	15.7894	1	1	0	0	0.602258	1	14	15.7894	2	3	2
39	Balkh	48	2	6	2	6	1	4	2	1	1	3	1	2	0	1	0	0	0	2	0	0	2	0	0	0	2	0	2	0	0	2	0	0	0	0	2	8.42104	1	1	0	0	0.921729	1	4.30768	8.42104	1	3	3
272	Balkh	34	2	5	2	3	1	2	3	1	1	2	1	1	anemia	1	0	0	1	1	2	0	0	3	0	0	0	3	1	0	0	3	0	0	0	0	2	14.7368	1	1	0	0	0.959433	1	4.30768	14.7368	2	0	0
38	Balkh	50	2	4	2	2	1	4	2	1	1	3	1	2	0	1	0	0	0	2	2	0	2	0	0	0	2	0	0	0	0	2	0	0	0	0	2	8.42104	1	1	0	0	0.905765	1	4.30768	8.42104	1	3	3
246	Balkh	50	2	4	2	2	1	4	3	1	1	4	1	2	0	1	0	0	0	1	1	0	2	3	0	0	0	3	1	0	1	3	0	0	0	0	2	13.6842	1	1	0	0	0.905765	1	2.15384	13.6842	2	0	0
237	Balkh	32	2	2	1	1	1	4	3	1	1	5	1	2	0	2	1	0	0	2	1	0	2	3	0	0	0	2	0	0	0	3	0	0	0	1	2	13.6842	1	1	0	0	0.755563	1	3.23076	13.6842	1	0	1
73	Balkh	27	2	0	0	0	1	4	3	1	1	2	1	2	0	2	0	0	0	0	0	0	0	2	0	0	0	1	1	0	0	2	0	0	0	2	1	8.42104	1	1	0	0	0.635422	1	3.23076	8.42104	3	1	2
[truncated: 15 more columns]
